# Supplementary material for: Fibroblast-specific activation of Rnd3 protects against cardiac remodeling in diabetic cardiomyopathy via suppression of Notch and TGF-β signaling
Source: Theranostics. 2022 Oct 17;12(17):7250–66. doi: 10.7150/thno.77043 (PMC9691359; doi:10.7150/thno.77043)
Supplement: Supplementary file 2 — Supplementary table. [file thnov12p7250s2.xlsx]

## Sheet: Sheet1
Gene_id	Gene name	Gene description	FC(si/con)	Log2FC(si/con)	Pvalue	Padjust	Significant	Regulate	Con_1	Con_2	Con_3	Ad_1	Ad_2	Ad_3	con	Ad
ENSMUSG00000017144	Rnd3	Rho family GTPase 3 [Source:MGI Symbol;Acc:MGI:1921444]	5.1191	5.64113	4.78181e-44	2.59891e-42	yes	up	11.54	9.4	7.81	30.95	33.75	32.01	9.58333	32.2367
ENSMUSG00000032657	Fam189b	family with sequence similarity 189, member B [Source:MGI Symbol;Acc:MGI:1915771]	0.159625	-2.64724	3.55232e-36	1.54725e-34	yes	down	5.06	12.23	9.37	2.13	1.39	1.39	8.88667	1.63667
ENSMUSG00000026494	Kif26b	kinesin family member 26B [Source:MGI Symbol;Acc:MGI:2447076]	0.0990363	-3.3359	3.66213e-36	1.59136e-34	yes	down	1.14	0.9	1.04	0.13	0.06	0.16	1.02667	0.116667
ENSMUSG00000113061	Rps18-ps5	ribosomal protein S18, pseudogene 5 [Source:MGI Symbol;Acc:MGI:3649931]	0.161105	-2.63393	3.88188e-36	1.68293e-34	yes	down	46.4	51.77	59.05	7.27	9.49	10.55	52.4067	9.10333
ENSMUSG00000026564	Dusp27	dual specificity phosphatase 27 (putative) [Source:MGI Symbol;Acc:MGI:2685055]	0.0876396	-3.51227	6.99317e-36	3.01078e-34	yes	down	2.51	2.85	3.26	0.29	0.27	0.27	2.87333	0.276667
ENSMUSG00000028766	Alpl	alkaline phosphatase, liver/bone/kidney [Source:MGI Symbol;Acc:MGI:87983]	0.0353212	-4.82332	7.05638e-36	3.03099e-34	yes	down	5.91	5.17	6.63	0.26	0.18	0.18	5.90333	0.206667
ENSMUSG00000028581	Laptm5	lysosomal-associated protein transmembrane 5 [Source:MGI Symbol;Acc:MGI:108046]	0.1275	-2.97143	1.51152e-35	6.46277e-34	yes	down	6.74	6.98	8.38	0.82	1.3	0.9	7.36667	1.00667
ENSMUSG00000059456	Ptk2b	PTK2 protein tyrosine kinase 2 beta [Source:MGI Symbol;Acc:MGI:104908]	0.239513	-2.06182	1.55223e-35	6.62166e-34	yes	down	6.13	6.73	6.44	1.68	1.72	1.55	6.43333	1.65
ENSMUSG00000020836	Coro6	coronin 6 [Source:MGI Symbol;Acc:MGI:2183448]	0.0348004	-4.84475	1.62775e-35	6.92799e-34	yes	down	4.22	4.61	6.31	0.29	0.16	0.12	5.04667	0.19
ENSMUSG00000063171	Rps4l	ribosomal protein S4-like [Source:MGI Symbol;Acc:MGI:1913434]	0.139176	-2.84502	1.84032e-35	7.81487e-34	yes	down	17.92	19.4	19.29	2.84	2.37	3.35	18.87	2.85333
ENSMUSG00000028527	Ak4	adenylate kinase 4 [Source:MGI Symbol;Acc:MGI:87979]	0.147294	-2.76323	1.90568e-35	8.07404e-34	yes	down	6.46	5.66	5.88	0.93	1.19	0.78	6	0.966667
ENSMUSG00000005338	Cadm3	cell adhesion molecule 3 [Source:MGI Symbol;Acc:MGI:2137858]	0.0322446	-4.9548	2.50276e-35	1.05558e-33	yes	down	2.53	2.82	3.33	0.1	0.33	0.08	2.89333	0.17
ENSMUSG00000017652	Cd40	CD40 antigen [Source:MGI Symbol;Acc:MGI:88336]	0.230615	-2.11644	1.13855e-34	4.78037e-33	yes	down	20.47	20.55	22.36	4.68	4.75	4.78	21.1267	4.73667
ENSMUSG00000003992	Ssbp2	single-stranded DNA binding protein 2 [Source:MGI Symbol;Acc:MGI:1914220]	0.131887	-2.92262	1.23755e-34	5.18438e-33	yes	down	13.12	15.7	13.43	2.54	1.6	2.04	14.0833	2.06
ENSMUSG00000029373	Pf4	platelet factor 4 [Source:MGI Symbol;Acc:MGI:1888711]	0.151467	-2.72293	1.55807e-34	6.49787e-33	yes	down	50.02	36.66	40.8	7.53	5.66	7.42	42.4933	6.87
ENSMUSG00000054640	Slc8a1	solute carrier family 8 (sodium/calcium exchanger), member 1 [Source:MGI Symbol;Acc:MGI:107956]	0.348159	-1.52218	1.65581e-34	6.89008e-33	yes	down	7.41	7.61	7.39	2.81	2.89	2.56	7.47	2.75333
ENSMUSG00000018566	Slc2a4	solute carrier family 2 (facilitated glucose transporter), member 4 [Source:MGI Symbol;Acc:MGI:95758]	0.134558	-2.8937	1.69648e-34	7.04362e-33	yes	down	6.35	5.68	6.85	0.63	1.45	0.92	6.29333	1
ENSMUSG00000053702	Nebl	nebulette [Source:MGI Symbol;Acc:MGI:1921353]	0.0646777	-3.95059	1.96279e-34	8.11315e-33	yes	down	3.42	4.9	2.82	0.54	0.15	0.26	3.71333	0.316667
ENSMUSG00000035493	Tgfbi	transforming growth factor, beta induced [Source:MGI Symbol;Acc:MGI:99959]	0.96134	-2.02702	3.74888e-34	1.54275e-32	yes	down	3.45	3.7	3.4	0.19	0.51	0.24	3.51667	0.313333
ENSMUSG00000057880	Abat	4-aminobutyrate aminotransferase [Source:MGI Symbol;Acc:MGI:2443582]	0.12787	-2.96725	5.59923e-34	2.29408e-32	yes	down	2.8	2.98	2.74	0.35	0.37	0.49	2.84	0.403333
ENSMUSG00000101523	Csnk2a1-ps3	casein kinase 2, alpha 1 polypeptide, pseudogene 3 [Source:MGI Symbol;Acc:MGI:3704198]	0.197009	-2.34367	5.87659e-34	2.39719e-32	yes	down	8.19	7.99	7.21	1.41	2.13	1.45	7.79667	1.66333
ENSMUSG00000020312	Shc2	SHC (Src homology 2 domain containing) transforming protein 2 [Source:MGI Symbol;Acc:MGI:106180]	0.129305	-2.95115	7.47305e-34	3.04176e-32	yes	down	4.2	4	5.15	0.59	0.66	0.56	4.45	0.603333
ENSMUSG00000025743	Sdc3	syndecan 3 [Source:MGI Symbol;Acc:MGI:1349163]	0.491267	-1.02542	4.56651e-33	1.83073e-31	yes	down	67.16	75.11	74.53	38.05	38.63	40.28	72.2667	38.9867
ENSMUSG00000037348	Paqr7	progestin and adipoQ receptor family member VII [Source:MGI Symbol;Acc:MGI:1919154]	0.16601	-2.59066	4.74513e-33	1.89825e-31	yes	down	5.46	5.97	6.75	0.94	1.18	1.33	6.06	1.15
ENSMUSG00000005836	Gata6	GATA binding protein 6 [Source:MGI Symbol;Acc:MGI:107516]	0.180042	-2.4736	1.01606e-32	4.0473e-31	yes	down	4.9	4.66	4.32	0.85	1.02	0.79	4.62667	0.886667
ENSMUSG00000030532	Hddc3	HD domain containing 3 [Source:MGI Symbol;Acc:MGI:1915945]	0.102307	-3.28903	1.34191e-32	5.31122e-31	yes	down	23.24	22.17	26.25	1.57	2.23	1.83	23.8867	1.87667
ENSMUSG00000029683	Lmod2	leiomodin 2 (cardiac) [Source:MGI Symbol;Acc:MGI:2135672]	0.0420137	-4.573	1.40262e-32	5.53977e-31	yes	down	5.47	4.53	5.18	0.08	0.24	0.38	5.06	0.233333
ENSMUSG00000029648	Flt1	FMS-like tyrosine kinase 1 [Source:MGI Symbol;Acc:MGI:95558]	2.6079	1.38289	1.74041e-32	6.85935e-31	yes	up	2.34	2.03	2.06	6.1	6.25	5.84	2.14333	6.06333
ENSMUSG00000052957	Gas1	growth arrest specific 1 [Source:MGI Symbol;Acc:MGI:95655]	0.0691967	-3.85315	1.92213e-32	7.55958e-31	yes	down	4.1	3.22	3.17	0.17	0.2	0.4	3.49667	0.256667
ENSMUSG00000036181	H1f2	H1.2 linker histone, cluster member [Source:MGI Symbol;Acc:MGI:1931526]	0.351182	-1.50971	2.05565e-32	8.06765e-31	yes	down	25.13	24.68	24.7	10.17	9.14	8.96	24.8367	9.42333
ENSMUSG00000032431	Crtap	cartilage associated protein [Source:MGI Symbol;Acc:MGI:1891221]	0.450473	-1.15049	7.02259e-32	2.70486e-30	yes	down	72.83	81.42	75.95	36.19	41.93	40.45	76.7333	39.5233
ENSMUSG00000022562	Oplah	5-oxoprolinase (ATP-hydrolysing) [Source:MGI Symbol;Acc:MGI:1922725]	0.233234	-2.10015	1.14426e-31	4.38916e-30	yes	down	6.38	7.04	7.91	2.36	3.56	2.73	7.11	2.88333
ENSMUSG00000031934	Panx1	pannexin 1 [Source:MGI Symbol;Acc:MGI:1860055]	0.118149	-3.08132	1.55396e-31	5.94844e-30	yes	down	5.64	8.39	8.2	0.9	1.98	1.69	7.41	1.52333
ENSMUSG00000033174	ROCK1	Rho associated coiled-coil containing protein kinase 1[Source:MGI Symbol;Acc:MGI:107927]	2.11305	-3.14498	1.65746e-31	6.33163e-30	yes	down	2.94	2.87	2.4	0.32	0.36	0.78	2.73667	0.486667
ENSMUSG00000041117	Ccdc8	coiled-coil domain containing 8 [Source:MGI Symbol;Acc:MGI:3612184]	0.0897927	-3.47726	1.75078e-31	6.67446e-30	yes	down	2.17	1.91	2.03	0.26	0.12	0.2	2.03667	0.193333
ENSMUSG00000026389	Steap3	STEAP family member 3 [Source:MGI Symbol;Acc:MGI:1915678]	0.390917	-1.35507	2.12139e-31	8.07082e-30	yes	down	25.06	27.84	29.65	12.03	11.68	12.21	27.5167	11.9733
ENSMUSG00000074971	Fibin	fin bud initiation factor homolog (zebrafish) [Source:MGI Symbol;Acc:MGI:1914856]	0.030076	-5.05524	2.308e-31	8.76288e-30	yes	down	4.17	4.07	3.78	0.14	0.05	0.2	4.00667	0.13
ENSMUSG00000058952	Cfi	complement component factor i [Source:MGI Symbol;Acc:MGI:105937]	0.0345213	-4.85637	2.60936e-31	9.88694e-30	yes	down	6.25	5.41	3.61	0.18	0.25	0.21	5.09	0.213333
ENSMUSG00000027035	Cers6	ceramide synthase 6 [Source:MGI Symbol;Acc:MGI:2442564]	0.250838	-1.99517	3.01942e-31	1.14175e-29	yes	down	4.09	3.79	3.86	1.12	0.86	1.62	3.91333	1.2
ENSMUSG00000032816	Igdcc4	immunoglobulin superfamily, DCC subclass, member 4 [Source:MGI Symbol;Acc:MGI:1858497]	0.0622577	-4.00561	3.81023e-31	1.42918e-29	yes	down	1.5	1.33	1.73	0.09	0.2	0.18	1.52	0.156667
ENSMUSG00000090066	1110002E22Rik	RIKEN cDNA 1110002E22 gene [Source:MGI Symbol;Acc:MGI:1915066]	0.054431	-4.19943	9.21601e-31	3.4361e-29	yes	down	0.82	0.77	0.79	0.19	0.04	0.04	0.793333	0.09
ENSMUSG00000026825	Dnm1	dynamin 1 [Source:MGI Symbol;Acc:MGI:107384]	0.239549	-2.06161	2.51742e-30	9.34855e-29	yes	down	6.58	7.62	8.92	2.16	2.55	3.61	7.70667	2.77333
ENSMUSG00000070056	Mfhas1	malignant fibrous histiocytoma amplified sequence 1 [Source:MGI Symbol;Acc:MGI:1098644]	0.17844	-2.48649	3.03663e-30	1.12542e-28	yes	down	2.94	2.27	2.51	0.33	0.67	0.52	2.57333	0.506667
ENSMUSG00000027239	Mdk	midkine [Source:MGI Symbol;Acc:MGI:96949]	0.0579089	-4.11007	3.8724e-30	1.43233e-28	yes	down	18.25	18.77	18.93	2.17	0.84	0.57	18.65	1.19333
ENSMUSG00000023960	Enpp5	ectonucleotide pyrophosphatase/phosphodiesterase 5 [Source:MGI Symbol;Acc:MGI:1933830]	0.357658	-1.48335	4.16803e-30	1.53862e-28	yes	down	14.84	14.05	12.81	4.93	5.13	5.87	13.9	5.31
ENSMUSG00000047746	Fbxo40	F-box protein 40 [Source:MGI Symbol;Acc:MGI:2443753]	0.0267611	-5.22372	4.2764e-30	1.57551e-28	yes	down	1.86	2.4	1.6	0.71	0.05	0.05	1.95333	0.27
ENSMUSG00000049907	Rasl11b	RAS-like, family 11, member B [Source:MGI Symbol;Acc:MGI:1916189]	0.300049	-1.73673	8.39827e-30	3.0819e-28	yes	down	13.87	13.32	14.43	4.24	4.54	4.75	13.8733	4.51
ENSMUSG00000025854	Fam20c	FAM20C, golgi associated secretory pathway kinase [Source:MGI Symbol;Acc:MGI:2136853]	0.338809	-1.56146	9.07965e-30	3.31888e-28	yes	down	22.69	23.7	29.17	9.63	6.75	8.46	25.1867	8.28
ENSMUSG00000032492	Pth1r	parathyroid hormone 1 receptor [Source:MGI Symbol;Acc:MGI:97801]	0.0948119	-3.39879	1.04158e-29	3.79983e-28	yes	down	3.94	4.96	4.48	0.43	0.56	0.66	4.46	0.55
ENSMUSG00000033327	Tnxb	tenascin XB [Source:MGI Symbol;Acc:MGI:1932137]	0.427122	-1.22728	1.21168e-29	4.40313e-28	yes	down	6.83	7.43	7.56	3.33	3.55	3.71	7.27333	3.53
ENSMUSG00000002847	Pla1a	phospholipase A1 member A [Source:MGI Symbol;Acc:MGI:1934677]	0.157648	-2.66522	1.23577e-29	4.48194e-28	yes	down	7.34	7.58	8.85	1.5	1.04	1.05	7.92333	1.19667
ENSMUSG00000022436	Sh3bp1	SH3-domain binding protein 1 [Source:MGI Symbol;Acc:MGI:104603]	0.222646	-2.16718	1.37747e-29	4.98618e-28	yes	down	9.01	9.15	11.76	2.31	2.39	2.39	9.97333	2.36333
ENSMUSG00000067586	S1pr3	sphingosine-1-phosphate receptor 3 [Source:MGI Symbol;Acc:MGI:1339365]	0.132025	-2.92112	1.56467e-29	5.65283e-28	yes	down	2.31	2.22	2.17	0.37	0.3	0.28	2.23333	0.316667
ENSMUSG00000027381	Bcl2l11	BCL2-like 11 (apoptosis facilitator) [Source:MGI Symbol;Acc:MGI:1197519]	2.28845	1.19437	2.61415e-29	9.37174e-28	yes	up	5.36	5.14	4.67	13.97	14.43	16.12	5.05667	14.84
ENSMUSG00000037166	Ppp1r14a	protein phosphatase 1, regulatory inhibitor subunit 14A [Source:MGI Symbol;Acc:MGI:1931139]	0.0869623	-3.52347	3.621e-29	1.29315e-27	yes	down	13.28	12.8	12.85	0.86	1.17	1.8	12.9767	1.27667
ENSMUSG00000059852	Kcng2	potassium voltage-gated channel, subfamily G, member 2 [Source:MGI Symbol;Acc:MGI:3694646]	0.0307342	-5.02401	4.02198e-29	1.43361e-27	yes	down	7.8	2.41	1.77	0.09	0.06	0.09	3.99333	0.08
ENSMUSG00000032578	Cish	cytokine inducible SH2-containing protein [Source:MGI Symbol;Acc:MGI:103159]	0.269775	-1.89017	4.10175e-29	1.45925e-27	yes	down	9.31	10.92	10.45	2.95	2.72	2.93	10.2267	2.86667
ENSMUSG00000061603	Akap6	A kinase (PRKA) anchor protein 6 [Source:MGI Symbol;Acc:MGI:3050566]	0.127768	-2.9684	1.01086e-28	3.57579e-27	yes	down	0.76	0.71	0.68	0.08	0.11	0.13	0.716667	0.106667
ENSMUSG00000030249	Abcc9	ATP-binding cassette, sub-family C (CFTR/MRP), member 9 [Source:MGI Symbol;Acc:MGI:1352630]	0.0349122	-4.84013	1.01627e-28	3.58812e-27	yes	down	1.12	0.95	1.13	0.07	0.01	0.04	1.06667	0.04
ENSMUSG00000020902	Ntn1	netrin 1 [Source:MGI Symbol;Acc:MGI:105088]	0.208473	-2.26207	1.03737e-28	3.65571e-27	yes	down	3.19	2.75	2.44	0.49	0.59	0.53	2.79333	0.536667
ENSMUSG00000020101	Vsir	V-set immunoregulatory receptor [Source:MGI Symbol;Acc:MGI:1921298]	0.0947255	-3.4001	1.12869e-28	3.97001e-27	yes	down	2.21	1.75	1.98	0.26	0.26	0.14	1.98	0.22
ENSMUSG00000040147	Maob	monoamine oxidase B [Source:MGI Symbol;Acc:MGI:96916]	0.11341	-3.14038	3.58025e-28	1.25457e-26	yes	down	4.89	4.7	4.41	0.44	0.87	0.42	4.66667	0.576667
ENSMUSG00000001802	Lrp3	low density lipoprotein receptor-related protein 3 [Source:MGI Symbol;Acc:MGI:3584516]	0.0573692	-4.12358	3.78617e-28	1.32424e-26	yes	down	2.33	2.64	3.82	0.13	0.09	0.22	2.93	0.146667
ENSMUSG00000028226	Mmp16	matrix metallopeptidase 16 [Source:MGI Symbol;Acc:MGI:1276107]	0.0612682	-4.02872	4.73815e-28	1.65409e-26	yes	down	2.76	2.84	2.71	0.38	0.04	0.21	2.77	0.21
ENSMUSG00000079575	Rbpj-ps3	recombination signal binding protein for immunoglobulin kappa J region, pseudogene 3 [Source:MGI Symbol;Acc:MGI:96525]	0.397948	-1.32935	4.81563e-28	1.678e-26	yes	down	24.46	18.27	21.92	8.95	10.36	9.28	21.55	9.53
ENSMUSG00000059901	Adamts14	a disintegrin-like and metallopeptidase (reprolysin type) with thrombospondin type 1 motif, 14 [Source:MGI Symbol;Acc:MGI:2179942]	0.304773	-1.71419	4.92638e-28	1.71339e-26	yes	down	4.61	5.04	5.45	1.77	1.6	1.62	5.03333	1.66333
ENSMUSG00000001348	Acp5	acid phosphatase 5, tartrate resistant [Source:MGI Symbol;Acc:MGI:87883]	0.139081	-2.84601	5.19674e-28	1.80234e-26	yes	down	8.68	10.43	8.72	1.93	1.16	1.73	9.27667	1.60667
ENSMUSG00000024986	Hhex	hematopoietically expressed homeobox [Source:MGI Symbol;Acc:MGI:96086]	2.03413	1.02441	5.29026e-28	1.8297e-26	yes	up	19.6	17.98	19.03	41.5	42.58	40.95	18.87	41.6767
ENSMUSG00000072720	Myo18b	myosin XVIIIb [Source:MGI Symbol;Acc:MGI:1921626]	0.351415	-1.50875	5.50964e-28	1.90205e-26	yes	down	6.8	7.45	7.91	2.57	2.8	3.19	7.38667	2.85333
ENSMUSG00000030411	Nova2	NOVA alternative splicing regulator 2 [Source:MGI Symbol;Acc:MGI:104296]	2.27111	1.1834	6.19295e-28	2.13399e-26	yes	up	3.44	3.55	3.97	8.68	9.09	9.23	3.65333	9
ENSMUSG00000029086	Prom1	prominin 1 [Source:MGI Symbol;Acc:MGI:1100886]	2.10312	1.07253	6.28492e-28	2.16169e-26	yes	up	9.25	9.23	9.54	19.71	21.5	22.07	9.34	21.0933
ENSMUSG00000056144	Trim34a	tripartite motif-containing 34A [Source:MGI Symbol;Acc:MGI:2137359]	2.78329	1.47679	7.3757e-28	2.53219e-26	yes	up	5.08	4.1	4.16	12.61	14.09	13.2	4.44667	13.3
ENSMUSG00000035357	Pdzrn3	PDZ domain containing RING finger 3 [Source:MGI Symbol;Acc:MGI:1933157]	0.293812	-1.76704	8.82309e-28	3.00695e-26	yes	down	7.77	6.23	5.77	1.89	2.28	2.27	6.59	2.14667
ENSMUSG00000051331	Cacna1c	calcium channel, voltage-dependent, L type, alpha 1C subunit [Source:MGI Symbol;Acc:MGI:103013]	0.10458	-3.25732	1.10657e-27	3.76436e-26	yes	down	1.61	1.28	1.48	0.16	0.35	0.24	1.45667	0.25
ENSMUSG00000066705	Fxyd6	FXYD domain-containing ion transport regulator 6 [Source:MGI Symbol;Acc:MGI:1890226]	0.105143	-3.24958	1.15965e-27	3.93776e-26	yes	down	5.38	6.68	8.49	0.61	0.83	0.91	6.85	0.783333
ENSMUSG00000021294	Kif26a	kinesin family member 26A [Source:MGI Symbol;Acc:MGI:2447072]	2.28797	1.19407	1.49571e-27	5.05127e-26	yes	up	3.31	3.03	3.84	7.99	8.23	8.29	3.39333	8.17
ENSMUSG00000050148	Ubqln2	ubiquilin 2 [Source:MGI Symbol;Acc:MGI:1860283]	2.36797	1.24365	1.57782e-27	5.31894e-26	yes	up	33.32	24.78	21.9	64.87	72.27	66.89	26.6667	68.01
ENSMUSG00000020654	RHOA	ras homolog family member A[Source:MGI Symbol;Acc:MGI:1096342]	2.15033	-2.73379	1.6705e-27	5.6212e-26	yes	down	2.38	2.41	2.35	0.29	0.5	0.69	2.38	0.493333
ENSMUSG00000062591	Tubb4a	tubulin, beta 4A class IVA [Source:MGI Symbol;Acc:MGI:107848]	0.245839	-2.02422	2.05135e-27	6.89031e-26	yes	down	9.18	11.12	11.9	2.67	3.3	2.64	10.7333	2.87
ENSMUSG00000043079	Synpo	synaptopodin [Source:MGI Symbol;Acc:MGI:1099446]	0.482911	-1.05017	3.92946e-27	1.31278e-25	yes	down	24.41	27.18	27.08	12.82	13.01	15.43	26.2233	13.7533
ENSMUSG00000034911	Ushbp1	USH1 protein network component harmonin binding protein 1 [Source:MGI Symbol;Acc:MGI:1922920]	2.44355	1.28898	4.0018e-27	1.33455e-25	yes	up	7.14	8.13	6.85	18.99	18.67	19	7.37333	18.8867
ENSMUSG00000021464	Ror2	receptor tyrosine kinase-like orphan receptor 2 [Source:MGI Symbol;Acc:MGI:1347521]	0.0900305	-3.47344	4.3731e-27	1.45577e-25	yes	down	2.05	2.07	2.22	0.28	0.18	0.16	2.11333	0.206667
ENSMUSG00000095304	Plac9a	placenta specific 9a [Source:MGI Symbol;Acc:MGI:2663998]	0.154726	-2.69221	4.63118e-27	1.53894e-25	yes	down	11.49	10.51	11.8	2.64	1.89	1.5	11.2667	2.01
ENSMUSG00000001552	Jup	junction plakoglobin [Source:MGI Symbol;Acc:MGI:96650]	0.463565	-1.10916	4.866e-27	1.61122e-25	yes	down	42.41	48.12	50.62	22.89	25.68	23.69	47.05	24.0867
ENSMUSG00000030786	Itgam	integrin alpha M [Source:MGI Symbol;Acc:MGI:96607]	0.0997947	-3.32489	5.93206e-27	1.95726e-25	yes	down	1.82	2.92	1.67	0.15	0.2	0.26	2.13667	0.203333
ENSMUSG00000032698	Lmo2	LIM domain only 2 [Source:MGI Symbol;Acc:MGI:102811]	2.11899	1.08338	6.20056e-27	2.04224e-25	yes	up	18.78	16.63	18.81	42.62	43.08	41.38	18.0733	42.36
ENSMUSG00000014776	Nol3	nucleolar protein 3 (apoptosis repressor with CARD domain) [Source:MGI Symbol;Acc:MGI:1925938]	0.081705	-3.61343	7.04434e-27	2.31606e-25	yes	down	2.57	2.26	3.15	0.28	0.17	0.25	2.66	0.233333
ENSMUSG00000038400	Pmepa1	prostate transmembrane protein, androgen induced 1 [Source:MGI Symbol;Acc:MGI:1929600]	0.437658	-1.19212	1.59985e-26	5.21406e-25	yes	down	15.89	15.29	14.3	9.4	10.77	8.07	15.16	9.41333
ENSMUSG00000035547	Capn5	calpain 5 [Source:MGI Symbol;Acc:MGI:1100859]	2.07754	1.05487	1.93021e-26	6.25792e-25	yes	up	9.65	10.38	8.28	19.97	21.25	20.36	9.43667	20.5267
ENSMUSG00000073889	Il11ra1	interleukin 11 receptor, alpha chain 1 [Source:MGI Symbol;Acc:MGI:107426]	0.396805	-1.3335	2.12469e-26	6.87647e-25	yes	down	30.07	32.79	34.98	16.74	13.04	15.94	32.6133	15.24
ENSMUSG00000002944	Cd36	CD36 molecule [Source:MGI Symbol;Acc:MGI:107899]	0.195038	-2.35818	2.9542e-26	9.52807e-25	yes	down	5.65	4.88	4.33	0.79	1.03	1.15	4.95333	0.99
ENSMUSG00000045382	Cxcr4	chemokine (C-X-C motif) receptor 4 [Source:MGI Symbol;Acc:MGI:109563]	3.03035	1.59948	3.80733e-26	1.22584e-24	yes	up	5.41	5.67	5.39	18.04	19.18	20.49	5.49	19.2367
ENSMUSG00000027932	Slc27a3	solute carrier family 27 (fatty acid transporter), member 3 [Source:MGI Symbol;Acc:MGI:1347358]	0.138335	-2.85376	4.61626e-26	1.48373e-24	yes	down	4.08	5.26	5.26	0.69	0.81	0.77	4.86667	0.756667
ENSMUSG00000059040	Eno1b	enolase 1B, retrotransposed [Source:MGI Symbol;Acc:MGI:3648653]	0.323577	-1.62782	4.75507e-26	1.52571e-24	yes	down	20.24	14.83	18.77	6.32	6.68	5.82	17.9467	6.27333
ENSMUSG00000020681	Ace	angiotensin I converting enzyme (peptidyl-dipeptidase A) 1 [Source:MGI Symbol;Acc:MGI:87874]	0.227228	-2.13779	4.8297e-26	1.547e-24	yes	down	3.4	4.28	4.07	0.95	0.9	1.14	3.91667	0.996667
ENSMUSG00000043903	Zfp469	zinc finger protein 469 [Source:MGI Symbol;Acc:MGI:2684868]	0.135776	-2.8807	5.6561e-26	1.80241e-24	yes	down	1.05	1.33	1.14	0.09	0.13	0.2	1.17333	0.14
ENSMUSG00000053835	H2-T24	histocompatibility 2, T region locus 24 [Source:MGI Symbol;Acc:MGI:95958]	0.283999	-1.81604	5.81996e-26	1.85146e-24	yes	down	4.87	4.65	5.46	1.07	1.33	1.46	4.99333	1.28667
ENSMUSG00000032011	Thy1	thymus cell antigen 1, theta [Source:MGI Symbol;Acc:MGI:98747]	0.335154	-1.5771	8.13361e-26	2.58308e-24	yes	down	17.96	17.69	19.04	6.5	7.37	6.35	18.23	6.74
ENSMUSG00000038132	Rbm24	RNA binding motif protein 24 [Source:MGI Symbol;Acc:MGI:3610364]	0.0523083	-4.25682	8.5137e-26	2.69919e-24	yes	down	2.98	2.87	2.35	0.03	0.23	0.18	2.73333	0.146667
ENSMUSG00000027470	Mylk2	myosin, light polypeptide kinase 2, skeletal muscle [Source:MGI Symbol;Acc:MGI:2139434]	0.273739	-1.86913	8.56175e-26	2.70981e-24	yes	down	7.99	9.47	10.6	2.41	2.83	3.11	9.35333	2.78333
ENSMUSG00000032034	Kcnj5	potassium inwardly-rectifying channel, subfamily J, member 5 [Source:MGI Symbol;Acc:MGI:104755]	0.198608	-2.332	9.5497e-26	3.01738e-24	yes	down	2.95	3.68	2.98	0.62	0.65	0.67	3.20333	0.646667
ENSMUSG00000024521	Pmaip1	phorbol-12-myristate-13-acetate-induced protein 1 [Source:MGI Symbol;Acc:MGI:1930146]	0.117804	-3.08554	9.95017e-26	3.1386e-24	yes	down	5.68	4.3	2.93	0.66	0.58	0.48	4.30333	0.573333
ENSMUSG00000018819	Lsp1	lymphocyte specific 1 [Source:MGI Symbol;Acc:MGI:96832]	0.387264	-1.36861	1.21679e-25	3.81233e-24	yes	down	22.49	25.64	23.69	9.43	12.77	9.99	23.94	10.73
ENSMUSG00000030468	Siglecg	sialic acid binding Ig-like lectin G [Source:MGI Symbol;Acc:MGI:2443630]	0.144853	-2.78734	1.77697e-25	5.53951e-24	yes	down	5.26	5.04	5.45	1.36	0.78	0.73	5.25	0.956667
ENSMUSG00000034573	Ptpn13	protein tyrosine phosphatase, non-receptor type 13 [Source:MGI Symbol;Acc:MGI:103293]	0.234503	-2.09232	2.37482e-25	7.39088e-24	yes	down	2.15	1.69	1.57	0.45	0.41	0.47	1.80333	0.443333
ENSMUSG00000043587	Pxylp1	2-phosphoxylose phosphatase 1 [Source:MGI Symbol;Acc:MGI:2442444]	0.143683	-2.79904	2.4605e-25	7.64476e-24	yes	down	4.45	6.06	8.35	0.87	1.25	2.31	6.28667	1.47667
ENSMUSG00000025757	Hspa4l	heat shock protein 4 like [Source:MGI Symbol;Acc:MGI:107422]	2.85944	1.51573	5.29214e-25	1.63536e-23	yes	up	3.81	3.16	2.2	9.63	10.46	8.34	3.05667	9.47667
ENSMUSG00000032180	Tmed1	transmembrane p24 trafficking protein 1 [Source:MGI Symbol;Acc:MGI:106201]	0.193658	-2.36841	5.48471e-25	1.69002e-23	yes	down	11.4	12.94	15.57	3.41	2.32	2.6	13.3033	2.77667
ENSMUSG00000060063	Alox5ap	arachidonate 5-lipoxygenase activating protein [Source:MGI Symbol;Acc:MGI:107505]	2.87824	1.52519	6.14593e-25	1.88752e-23	yes	up	9.48	9.58	8.07	25.59	27.2	26.7	9.04333	26.4967
ENSMUSG00000031595	Pdgfrl	platelet-derived growth factor receptor-like [Source:MGI Symbol;Acc:MGI:1916047]	0.138663	-2.85035	8.45302e-25	2.57907e-23	yes	down	6.28	7.55	6.9	1.09	1.24	0.77	6.91	1.03333
ENSMUSG00000041741	Pde3a	phosphodiesterase 3A, cGMP inhibited [Source:MGI Symbol;Acc:MGI:1860764]	0.18228	-2.45577	8.59462e-25	2.61799e-23	yes	down	1.13	0.98	0.72	0.18	0.32	0.16	0.943333	0.22
ENSMUSG00000010830	Kdelr3	KDEL (Lys-Asp-Glu-Leu) endoplasmic reticulum protein retention receptor 3 [Source:MGI Symbol;Acc:MGI:2145953]	0.488522	-1.0335	1.05052e-24	3.18436e-23	yes	down	45.05	43.8	45.53	23.69	23.97	23.31	44.7933	23.6567
ENSMUSG00000031523	Dlc1	deleted in liver cancer 1 [Source:MGI Symbol;Acc:MGI:1354949]	0.445969	-1.16498	1.23228e-24	3.72321e-23	yes	down	7.4	7.12	6.26	3.49	3.41	3.13	6.92667	3.34333
ENSMUSG00000030921	Trim30a	tripartite motif-containing 30A [Source:MGI Symbol;Acc:MGI:98178]	2.26426	1.17904	3.10408e-24	9.22906e-23	yes	up	16.94	15.19	11.12	33.83	36.09	34.14	14.4167	34.6867
ENSMUSG00000029641	Rasl11a	RAS-like, family 11, member A [Source:MGI Symbol;Acc:MGI:1916145]	0.157068	-2.67054	3.18081e-24	9.44215e-23	yes	down	11.07	8.56	9.91	1.72	1.7	1.55	9.84667	1.65667
ENSMUSG00000096956	Snhg18	small nucleolar RNA host gene 18 [Source:MGI Symbol;Acc:MGI:1914085]	0.108868	-3.19935	4.08902e-24	1.20613e-22	yes	down	6.05	6.13	5.13	0.84	0.66	0.53	5.77	0.676667
ENSMUSG00000107470	Gm3375	predicted gene 3375 [Source:MGI Symbol;Acc:MGI:3781553]	0.254193	-1.976	4.43803e-24	1.30701e-22	yes	down	24.17	26.05	26.12	6.53	6.73	7.77	25.4467	7.01
ENSMUSG00000040964	Arhgef10l	Rho guanine nucleotide exchange factor (GEF) 10-like [Source:MGI Symbol;Acc:MGI:1920004]	0.324347	-1.62439	5.88134e-24	1.72934e-22	yes	down	7.32	7.53	8.5	3.05	2.83	2.52	7.78333	2.8
ENSMUSG00000052837	Junb	jun B proto-oncogene [Source:MGI Symbol;Acc:MGI:96647]	0.471584	-1.08441	6.75556e-24	1.98014e-22	yes	down	66.62	69.36	74.4	33.22	34.39	40.07	70.1267	35.8933
ENSMUSG00000018417	Myo1b	myosin IB [Source:MGI Symbol;Acc:MGI:107752]	0.260009	-1.94337	7.1651e-24	2.0936e-22	yes	down	3.99	2.75	2.6	1.52	0.83	0.87	3.11333	1.07333
ENSMUSG00000038642	Ctss	cathepsin S [Source:MGI Symbol;Acc:MGI:107341]	0.272669	-1.87478	7.97413e-24	2.32635e-22	yes	down	15.46	12.8	14.08	4.77	4.08	3.59	14.1133	4.14667
ENSMUSG00000041261	Car8	carbonic anhydrase 8 [Source:MGI Symbol;Acc:MGI:88253]	2.76745	1.46856	1.12854e-23	3.28211e-22	yes	up	3.4	2.91	2.33	8.17	9.3	8.37	2.88	8.61333
ENSMUSG00000057143	Trim12c	tripartite motif-containing 12C [Source:MGI Symbol;Acc:MGI:4821183]	3.78469	1.92018	1.17334e-23	3.40697e-22	yes	up	4.72	3.5	2.36	13.54	12.75	13.81	3.52667	13.3667
ENSMUSG00000023805	Synj2	synaptojanin 2 [Source:MGI Symbol;Acc:MGI:1201671]	0.404437	-1.30601	1.27447e-23	3.68923e-22	yes	down	6.71	6.59	5.5	3.02	2.66	3.23	6.26667	2.97
ENSMUSG00000028789	Azin2	antizyme inhibitor 2 [Source:MGI Symbol;Acc:MGI:2442093]	0.242975	-2.04112	1.30457e-23	3.77052e-22	yes	down	10.24	9.14	9.43	2.44	3.8	2.7	9.60333	2.98
ENSMUSG00000025934	Gsta3	glutathione S-transferase, alpha 3 [Source:MGI Symbol;Acc:MGI:95856]	0.0514941	-4.27945	1.47608e-23	4.25304e-22	yes	down	8.79	4.66	5.62	0.45	0.38	0.24	6.35667	0.356667
ENSMUSG00000025909	Sntg1	syntrophin, gamma 1 [Source:MGI Symbol;Acc:MGI:1918346]	0.332435	-1.58886	1.52872e-23	4.39789e-22	yes	down	9.67	6.81	6.63	2.36	2.93	2.98	7.70333	2.75667
ENSMUSG00000029778	Adcyap1r1	adenylate cyclase activating polypeptide 1 receptor 1 [Source:MGI Symbol;Acc:MGI:108449]	0.167438	-2.5783	1.63262e-23	4.68956e-22	yes	down	2.07	2.96	2.62	0.41	0.35	0.59	2.55	0.45
ENSMUSG00000020600	Slc7a15	solute carrier family 7 (cationic amino acid transporter, y+ system), member 15 [Source:MGI Symbol;Acc:MGI:3045351]	0.332316	-1.58937	1.68574e-23	4.8347e-22	yes	down	6.77	5.34	4.9	1.69	2.14	2.29	5.67	2.04
ENSMUSG00000028268	Gbp3	guanylate binding protein 3 [Source:MGI Symbol;Acc:MGI:1926263]	2.44354	1.28897	1.86428e-23	5.33855e-22	yes	up	18.14	14.07	11.24	38.94	39.59	37.07	14.4833	38.5333
ENSMUSG00000026308	Klhl30	kelch-like 30 [Source:MGI Symbol;Acc:MGI:1918038]	0.0556775	-4.16676	1.90268e-23	5.44015e-22	yes	down	2.06	2.01	2.8	0.22	0.13	0.07	2.29	0.14
ENSMUSG00000028573	Fggy	FGGY carbohydrate kinase domain containing [Source:MGI Symbol;Acc:MGI:1922828]	2.00347	1.0025	2.55649e-23	7.28717e-22	yes	up	21.18	19.83	19.59	43.46	47.82	45.58	20.2	45.62
ENSMUSG00000038295	Atg9b	autophagy related 9B [Source:MGI Symbol;Acc:MGI:2685420]	2.11302	1.07931	2.70367e-23	7.69493e-22	yes	up	12.84	9.72	9.66	22.87	25.81	21.31	10.74	23.33
ENSMUSG00000021559	Dapk1	death associated protein kinase 1 [Source:MGI Symbol;Acc:MGI:1916885]	0.31358	-1.67309	2.75489e-23	7.82876e-22	yes	down	3.16	3.07	3.06	1.04	1.12	0.99	3.09667	1.05
ENSMUSG00000054555	Adam12	a disintegrin and metallopeptidase domain 12 (meltrin alpha) [Source:MGI Symbol;Acc:MGI:105378]	0.276406	-1.85514	3.72323e-23	1.05645e-21	yes	down	2.97	2.57	2.49	1	0.61	0.59	2.67667	0.733333
ENSMUSG00000024846	Cst6	cystatin E/M [Source:MGI Symbol;Acc:MGI:1920970]	0.196164	-2.34987	4.20869e-23	1.18697e-21	yes	down	20.03	21.31	23.53	2.85	5.36	2.7	21.6233	3.63667
ENSMUSG00000024851	Pitpnm1	phosphatidylinositol transfer protein, membrane-associated 1 [Source:MGI Symbol;Acc:MGI:1197524]	0.185388	-2.43138	4.78417e-23	1.34723e-21	yes	down	5.86	3.15	6.33	1.38	1.37	1.13	5.11333	1.29333
ENSMUSG00000025780	Itih5	inter-alpha (globulin) inhibitor H5 [Source:MGI Symbol;Acc:MGI:1925751]	0.0290244	-5.10659	4.92122e-23	1.38165e-21	yes	down	0.82	0.7	0.74	0.01	0.04	0.02	0.753333	0.0233333
ENSMUSG00000036908	Unc93b1	unc-93 homolog B1, TLR signaling regulator [Source:MGI Symbol;Acc:MGI:1859307]	0.340143	-1.55579	5.33776e-23	1.49409e-21	yes	down	12.55	10.83	15.62	4.48	5.45	4.94	13	4.95667
ENSMUSG00000097906	Gm9625	predicted gene 9625 [Source:MGI Symbol;Acc:MGI:3780033]	0.195349	-2.35587	6.50444e-23	1.81793e-21	yes	down	15.83	19.44	21.39	4.61	3.07	4.27	18.8867	3.98333
ENSMUSG00000027189	Trim44	tripartite motif-containing 44 [Source:MGI Symbol;Acc:MGI:1931835]	0.271105	-1.88307	7.23284e-23	2.01848e-21	yes	down	3.7	3.12	2.41	0.98	0.93	0.84	3.07667	0.916667
ENSMUSG00000028600	Podn	podocan [Source:MGI Symbol;Acc:MGI:2674939]	0.0702889	-3.83056	7.77409e-23	2.16629e-21	yes	down	2.9	2.2	2.16	0.16	0.24	0.22	2.42	0.206667
ENSMUSG00000050896	Rtn4rl2	reticulon 4 receptor-like 2 [Source:MGI Symbol;Acc:MGI:2669796]	0.0351986	-4.82834	1.12144e-22	3.11562e-21	yes	down	5.24	5.06	5.98	0.09	0.3	0.24	5.42667	0.21
ENSMUSG00000003948	Mmd	monocyte to macrophage differentiation-associated [Source:MGI Symbol;Acc:MGI:1914718]	2.21332	1.14622	1.45794e-22	4.0265e-21	yes	up	9.16	8.95	7.15	19.62	20.77	20.14	8.42	20.1767
ENSMUSG00000030782	Tgfb1i1	transforming growth factor beta 1 induced transcript 1 [Source:MGI Symbol;Acc:MGI:102784]	0.417404	-1.26048	1.99757e-22	5.50056e-21	yes	down	28.74	30.16	33.34	15.5	13.71	13.86	30.7467	14.3567
ENSMUSG00000020486	Septin4	septin 4 [Source:MGI Symbol;Acc:MGI:1270156]	2.88176	1.52695	2.44447e-22	6.72122e-21	yes	up	7.33	5.48	6.12	19.27	20.66	21.23	6.31	20.3867
ENSMUSG00000051048	P4ha3	procollagen-proline, 2-oxoglutarate 4-dioxygenase (proline 4-hydroxylase), alpha polypeptide III [Source:MGI Symbol;Acc:MGI:2444049]	0.0817545	-3.61256	3.02059e-22	8.28085e-21	yes	down	2.81	3.74	2.88	0.24	0.34	0.32	3.14333	0.3
ENSMUSG00000026981	Il1rn	interleukin 1 receptor antagonist [Source:MGI Symbol;Acc:MGI:96547]	0.244085	-2.03455	3.03582e-22	8.31038e-21	yes	down	10.69	10.75	11.66	1.82	2.22	3.42	11.0333	2.48667
ENSMUSG00000042429	Adora1	adenosine A1 receptor [Source:MGI Symbol;Acc:MGI:99401]	0.128057	-2.96515	3.38087e-22	9.24137e-21	yes	down	1.53	1.7	1.86	0.24	0.47	0.35	1.69667	0.353333
ENSMUSG00000022865	Cxadr	coxsackie virus and adenovirus receptor [Source:MGI Symbol;Acc:MGI:1201679]	0.0978941	-3.35263	3.76041e-22	1.02638e-20	yes	down	3.66	1.52	3.44	0.06	0.44	0.46	2.87333	0.32
ENSMUSG00000053646	Plxnb1	plexin B1 [Source:MGI Symbol;Acc:MGI:2154238]	0.091202	-3.45479	4.00981e-22	1.09125e-20	yes	down	0.66	0.89	0.91	0.09	0.24	0.07	0.82	0.133333
ENSMUSG00000032548	Slco2a1	solute carrier organic anion transporter family, member 2a1 [Source:MGI Symbol;Acc:MGI:1346021]	0.388687	-1.36332	4.2355e-22	1.15099e-20	yes	down	3.44	3.65	3.63	1.84	1.6	1.63	3.57333	1.69
ENSMUSG00000047180	Neurl3	neuralized E3 ubiquitin protein ligase 3 [Source:MGI Symbol;Acc:MGI:2429944]	2.12879	1.09003	4.75251e-22	1.28961e-20	yes	up	39.81	47.54	51.28	104.57	104.91	110.97	46.21	106.817
ENSMUSG00000044788	Fads6	fatty acid desaturase domain family, member 6 [Source:MGI Symbol;Acc:MGI:3039592]	0.144025	-2.79561	5.77929e-22	1.56595e-20	yes	down	1.76	1.68	1.56	0.18	0.31	0.32	1.66667	0.27
ENSMUSG00000039639	Kcne1	potassium voltage-gated channel, Isk-related subfamily, member 1 [Source:MGI Symbol;Acc:MGI:96673]	0.0198788	-5.65262	6.29062e-22	1.70203e-20	yes	down	5.97	10.89	7.67	0.1	0.05	0.13	8.17667	0.0933333
ENSMUSG00000020614	Fam20a	FAM20A, golgi associated secretory pathway pseudokinase [Source:MGI Symbol;Acc:MGI:2388266]	0.0579626	-4.10873	6.40831e-22	1.73136e-20	yes	down	2.31	2.06	2.81	0.06	0.14	0.19	2.39333	0.13
ENSMUSG00000050737	Ptges	prostaglandin E synthase [Source:MGI Symbol;Acc:MGI:1927593]	0.310465	-1.6875	6.99909e-22	1.88824e-20	yes	down	6.2	6.64	5.72	2.24	3.19	2.37	6.18667	2.6
ENSMUSG00000069601	Ank3	ankyrin 3, epithelial [Source:MGI Symbol;Acc:MGI:88026]	0.150472	-2.73244	7.27915e-22	1.96095e-20	yes	down	2.75	1.78	2	0.35	0.49	0.31	2.17667	0.383333
ENSMUSG00000022096	Hr	lysine demethylase and nuclear receptor corepressor [Source:MGI Symbol;Acc:MGI:96223]	0.196555	-2.34699	7.93805e-22	2.13537e-20	yes	down	2.31	2.03	2.73	0.94	0.39	0.39	2.35667	0.573333
ENSMUSG00000057596	Trim30d	tripartite motif-containing 30D [Source:MGI Symbol;Acc:MGI:3035181]	2.84083	1.50631	9.1624e-22	2.46117e-20	yes	up	7.13	5.6	4.51	17.14	20.84	18.17	5.74667	18.7167
ENSMUSG00000024778	Fas	Fas (TNF receptor superfamily member 6) [Source:MGI Symbol;Acc:MGI:95484]	0.298139	-1.74595	9.63255e-22	2.58374e-20	yes	down	14.99	11.73	11.48	3.94	4.45	3.79	12.7333	4.06
ENSMUSG00000060703	Cd302	CD302 antigen [Source:MGI Symbol;Acc:MGI:1913455]	0.227218	-2.13785	9.99921e-22	2.67824e-20	yes	down	12.33	10.26	9.53	3.03	2.06	2.8	10.7067	2.63
ENSMUSG00000039997	Ifi203	interferon activated gene 203 [Source:MGI Symbol;Acc:MGI:96428]	3.12195	1.64245	1.2269e-21	3.28146e-20	yes	up	2.59	2.53	1.86	8.75	9.07	8.16	2.32667	8.66
ENSMUSG00000070802	Pnmal2	PNMA-like 2 [Source:MGI Symbol;Acc:MGI:3645856]	0.0905157	-3.46569	1.23494e-21	3.29824e-20	yes	down	1.39	1.53	1.71	0.19	0.12	0.14	1.54333	0.15
ENSMUSG00000036880	Acaa2	acetyl-Coenzyme A acyltransferase 2 (mitochondrial 3-oxoacyl-Coenzyme A thiolase) [Source:MGI Symbol;Acc:MGI:1098623]	0.483751	-1.04766	1.25627e-21	3.35042e-20	yes	down	62.23	72.16	70.09	35.97	33.94	37.26	68.16	35.7233
ENSMUSG00000024440	Pcdh12	protocadherin 12 [Source:MGI Symbol;Acc:MGI:1855700]	2.66393	1.41355	1.29913e-21	3.45978e-20	yes	up	2.35	2.09	2.18	6.27	6.4	6.02	2.20667	6.23
ENSMUSG00000032419	Tbx18	T-box18 [Source:MGI Symbol;Acc:MGI:1923615]	0.23796	-2.07121	1.30674e-21	3.47508e-20	yes	down	3.82	2.85	2.44	0.75	0.87	0.71	3.03667	0.776667
ENSMUSG00000050106	Tmc8	transmembrane channel-like gene family 8 [Source:MGI Symbol;Acc:MGI:2669037]	2.40983	1.26893	1.31872e-21	3.49753e-20	yes	up	6.74	8.1	8.63	19.92	21.01	21.08	7.82333	20.67
ENSMUSG00000039115	Itga9	integrin alpha 9 [Source:MGI Symbol;Acc:MGI:104756]	0.197302	-2.34152	1.39266e-21	3.68778e-20	yes	down	2.34	3.74	2.65	0.86	1	1.02	2.91	0.96
ENSMUSG00000006342	Susd2	sushi domain containing 2 [Source:MGI Symbol;Acc:MGI:1918983]	0.0682459	-3.87311	1.60283e-21	4.23829e-20	yes	down	2.23	1.9	2.45	0.31	0.09	0.1	2.19333	0.166667
ENSMUSG00000039629	Strip2	striatin interacting protein 2 [Source:MGI Symbol;Acc:MGI:2444363]	0.130975	-2.93264	1.62675e-21	4.29546e-20	yes	down	1.54	1.37	1.38	0.17	0.17	0.29	1.43	0.21
ENSMUSG00000032690	Oas2	2'-5' oligoadenylate synthetase 2 [Source:MGI Symbol;Acc:MGI:2180852]	2.27082	1.18322	1.69267e-21	4.46319e-20	yes	up	4.66	4.35	3.82	10.99	9.72	10.96	4.27667	10.5567
ENSMUSG00000033685	Ucp2	uncoupling protein 2 (mitochondrial, proton carrier) [Source:MGI Symbol;Acc:MGI:109354]	0.147776	-2.75852	1.8102e-21	4.75962e-20	yes	down	8.16	8.17	6.89	0.28	0.72	1.93	7.74	0.976667
ENSMUSG00000005958	Ephb3	Eph receptor B3 [Source:MGI Symbol;Acc:MGI:104770]	0.26062	-1.93998	2.00263e-21	5.25817e-20	yes	down	3.46	4.07	3.95	1.24	1.03	1.17	3.82667	1.14667
ENSMUSG00000040264	Gbp2b	guanylate binding protein 2b [Source:MGI Symbol;Acc:MGI:95666]	0.033877	-4.88355	2.13788e-21	5.60539e-20	yes	down	2.52	1.98	1.79	0.09	0.02	0.12	2.09667	0.0766667
ENSMUSG00000021806	Nid2	nidogen 2 [Source:MGI Symbol;Acc:MGI:1298229]	0.241018	-2.05279	2.17209e-21	5.68708e-20	yes	down	2.42	2.27	2.48	0.66	1.11	0.86	2.39	0.876667
ENSMUSG00000091705	H2-Q2	histocompatibility 2, Q region locus 2 [Source:MGI Symbol;Acc:MGI:95931]	0.0281978	-5.14827	2.44443e-21	6.39117e-20	yes	down	5.56	5.99	4.48	0.14	0.25	0.1	5.34333	0.163333
ENSMUSG00000029084	Cd38	CD38 antigen [Source:MGI Symbol;Acc:MGI:107474]	2.02528	1.01812	2.66911e-21	6.96884e-20	yes	up	9.29	8.87	7.87	17.63	20.51	19.11	8.67667	19.0833
ENSMUSG00000034842	Art3	ADP-ribosyltransferase 3 [Source:MGI Symbol;Acc:MGI:1202729]	0.129108	-2.95335	2.86724e-21	7.47567e-20	yes	down	10.1	8.45	8.79	1.33	1.46	2.72	9.11333	1.83667
ENSMUSG00000027919	Lce1g	late cornified envelope 1G [Source:MGI Symbol;Acc:MGI:1913445]	0.33578	-1.57441	3.32382e-21	8.64193e-20	yes	down	24.87	25.12	27.37	9.42	9.58	9.05	25.7867	9.35
ENSMUSG00000028755	Cda	cytidine deaminase [Source:MGI Symbol;Acc:MGI:1919519]	2.19849	1.13651	3.39268e-21	8.78504e-20	yes	up	22.97	23.88	22.39	52.47	55.23	52.26	23.08	53.32
ENSMUSG00000103472	Pcdhga7	protocadherin gamma subfamily A, 7 [Source:MGI Symbol;Acc:MGI:1935219]	0.182335	-2.45534	3.393e-21	8.78504e-20	yes	down	1.8	2.03	1.99	0.34	0.44	0.39	1.94	0.39
ENSMUSG00000050147	F2rl3	coagulation factor II (thrombin) receptor-like 3 [Source:MGI Symbol;Acc:MGI:1298207]	2.6956	1.43061	4.16352e-21	1.07651e-19	yes	up	6.56	5.01	6.82	17.27	18.05	18.2	6.13	17.84
ENSMUSG00000027797	Dclk1	doublecortin-like kinase 1 [Source:MGI Symbol;Acc:MGI:1330861]	0.189217	-2.40189	6.41026e-21	1.65055e-19	yes	down	2	1.5	2.72	0.33	0.68	0.68	2.07333	0.563333
ENSMUSG00000060961	Slc4a4	solute carrier family 4 (anion exchanger), member 4 [Source:MGI Symbol;Acc:MGI:1927555]	0.098032	-3.3506	9.04767e-21	2.32004e-19	yes	down	0.83	0.82	0.94	0.05	0.13	0.15	0.863333	0.11
ENSMUSG00000035279	Ssc5d	scavenger receptor cysteine rich family, 5 domains [Source:MGI Symbol;Acc:MGI:3606211]	0.338572	-1.56247	9.35234e-21	2.39487e-19	yes	down	5.83	6.51	7.37	2.41	2.54	2.27	6.57	2.40667
ENSMUSG00000031661	Nkd1	naked cuticle 1 [Source:MGI Symbol;Acc:MGI:2135954]	0.0542726	-4.20363	1.00715e-20	2.57199e-19	yes	down	1.67	1.93	2.83	0.22	0.2	0.07	2.14333	0.163333
ENSMUSG00000029673	Auts2	autism susceptibility candidate 2 [Source:MGI Symbol;Acc:MGI:1919847]	0.0782487	-3.67579	1.00716e-20	2.57199e-19	yes	down	1.67	1.79	1.8	0.06	0.41	0.38	1.75333	0.283333
ENSMUSG00000085666	Tdg-ps2	thymine DNA glycosylase, pseudogene 2 [Source:MGI Symbol;Acc:MGI:3704357]	0.212722	-2.23296	1.06275e-20	2.71024e-19	yes	down	10.23	10.03	10.78	2.06	2.19	2.94	10.3467	2.39667
ENSMUSG00000022883	Robo1	roundabout guidance receptor 1 [Source:MGI Symbol;Acc:MGI:1274781]	0.170295	-2.55389	1.13902e-20	2.90077e-19	yes	down	1.51	1.33	1.15	0.15	0.27	0.27	1.33	0.23
ENSMUSG00000090877	Hspa1b	heat shock protein 1B [Source:MGI Symbol;Acc:MGI:99517]	2.09134	1.06443	1.30695e-20	3.3239e-19	yes	up	9.3	10.07	10.47	21.04	22.75	23.81	9.94667	22.5333
ENSMUSG00000032554	Trf	transferrin [Source:MGI Symbol;Acc:MGI:98821]	0.258202	-1.95343	1.85394e-20	4.70785e-19	yes	down	7.78	9.28	9.78	2.99	1.78	3.3	8.94667	2.69
ENSMUSG00000054568	Usp17la	ubiquitin specific peptidase 17-like A [Source:MGI Symbol;Acc:MGI:107699]	7.25264	2.85851	1.85617e-20	4.70785e-19	yes	up	0.48	0.3	0.4	2.85	3.39	3.02	0.393333	3.08667
ENSMUSG00000027955	Gask1b	golgi associated kinase 1B [Source:MGI Symbol;Acc:MGI:1915909]	0.499364	-1.00184	1.91628e-20	4.85371e-19	yes	down	41.45	34.71	27.21	21.89	25.16	19.42	34.4567	22.1567
ENSMUSG00000029436	Mmp17	matrix metallopeptidase 17 [Source:MGI Symbol;Acc:MGI:1346076]	0.143842	-2.79745	1.94481e-20	4.91928e-19	yes	down	1.17	1.01	1.51	0.19	0.34	0.2	1.23	0.243333
ENSMUSG00000059173	Pde1a	phosphodiesterase 1A, calmodulin-dependent [Source:MGI Symbol;Acc:MGI:1201792]	0.229003	-2.12656	2.45625e-20	6.17109e-19	yes	down	6.31	5.72	5.72	0.83	1.6	1.54	5.91667	1.32333
ENSMUSG00000118607	Gm7592	predicted gene 7592 [Source:MGI Symbol;Acc:MGI:3644077]	3.82506	1.93548	2.4953e-20	6.26076e-19	yes	up	2.34	1.78	1.2	7.76	6.82	7.65	1.77333	7.41
ENSMUSG00000024897	Apba1	amyloid beta (A4) precursor protein binding, family A, member 1 [Source:MGI Symbol;Acc:MGI:1860297]	0.214358	-2.2219	3.45972e-20	8.64558e-19	yes	down	1.77	2	1.75	0.41	0.43	0.51	1.84	0.45
ENSMUSG00000045027	Prss22	protease, serine 22 [Source:MGI Symbol;Acc:MGI:1918085]	3.44486	1.78444	4.18963e-20	1.04416e-18	yes	up	3.74	3.39	3.69	13.35	12.17	14.71	3.60667	13.41
ENSMUSG00000032086	Bace1	beta-site APP cleaving enzyme 1 [Source:MGI Symbol;Acc:MGI:1346542]	0.468446	-1.09405	5.65887e-20	1.40657e-18	yes	down	6.65	7.22	7.26	2.88	3.03	3.98	7.04333	3.29667
ENSMUSG00000044313	Mab21l3	mab-21-like 3 [Source:MGI Symbol;Acc:MGI:2446273]	0.0941236	-3.4093	6.01102e-20	1.49211e-18	yes	down	1.84	1.98	1.6	0.16	0.11	0.26	1.80667	0.176667
ENSMUSG00000044734	Serpinb1a	serine (or cysteine) peptidase inhibitor, clade B, member 1a [Source:MGI Symbol;Acc:MGI:1913472]	2.4548	1.29561	6.19699e-20	1.53623e-18	yes	up	7.76	7.44	7.75	23.97	20.61	19.38	7.65	21.32
ENSMUSG00000039683	Sdk1	sidekick cell adhesion molecule 1 [Source:MGI Symbol;Acc:MGI:2444413]	0.0750122	-3.73673	6.37342e-20	1.57787e-18	yes	down	0.68	0.77	0.62	0.13	0.02	0.15	0.69	0.1
ENSMUSG00000003469	Phyhip	phytanoyl-CoA hydroxylase interacting protein [Source:MGI Symbol;Acc:MGI:1860417]	0.0513651	-4.28307	6.49131e-20	1.60492e-18	yes	down	1.84	1.79	2.17	1.1	0.12	0.04	1.93333	0.42
ENSMUSG00000032380	Dapk2	death-associated protein kinase 2 [Source:MGI Symbol;Acc:MGI:1341297]	4.7065	2.23465	6.91986e-20	1.70861e-18	yes	up	1.35	1.49	1.75	9.44	8.15	8.74	1.53	8.77667
ENSMUSG00000033207	Mamdc2	MAM domain containing 2 [Source:MGI Symbol;Acc:MGI:1918988]	0.188758	-2.40539	7.55991e-20	1.86418e-18	yes	down	2.59	2.33	2.17	0.49	0.47	0.51	2.36333	0.49
ENSMUSG00000030074	Gxylt2	glucoside xylosyltransferase 2 [Source:MGI Symbol;Acc:MGI:2682940]	0.110128	-3.18275	9.54585e-20	2.33535e-18	yes	down	1.02	0.71	0.85	0.06	0.1	0.11	0.86	0.09
ENSMUSG00000030222	Rerg	RAS-like, estrogen-regulated, growth-inhibitor [Source:MGI Symbol;Acc:MGI:2665139]	0.132292	-2.9182	1.36557e-19	3.31903e-18	yes	down	3.26	3.92	3.12	0.64	0.8	0.67	3.43333	0.703333
ENSMUSG00000038296	Galnt18	polypeptide N-acetylgalactosaminyltransferase 18 [Source:MGI Symbol;Acc:MGI:2446239]	2.34087	1.22704	1.44868e-19	3.50731e-18	yes	up	6.38	8.1	7.86	18.3	19.37	19.06	7.44667	18.91
ENSMUSG00000074227	Spint2	serine protease inhibitor, Kunitz type 2 [Source:MGI Symbol;Acc:MGI:1338031]	0.104342	-3.26061	1.49221e-19	3.60335e-18	yes	down	5.33	6.49	5.31	0.54	0.8	0.6	5.71	0.646667
ENSMUSG00000045667	Smtnl2	smoothelin-like 2 [Source:MGI Symbol;Acc:MGI:2442764]	0.107555	-3.21686	1.52694e-19	3.68244e-18	yes	down	2.23	2.48	2.76	0.27	0.26	0.82	2.49	0.45
ENSMUSG00000046794	Ppp1r3b	protein phosphatase 1, regulatory subunit 3B [Source:MGI Symbol;Acc:MGI:2177268]	0.0464942	-4.4268	1.81034e-19	4.35463e-18	yes	down	1.07	1.12	1.15	0.05	0.05	0.08	1.11333	0.06
ENSMUSG00000032860	P2ry2	purinergic receptor P2Y, G-protein coupled 2 [Source:MGI Symbol;Acc:MGI:105107]	0.371698	-1.4278	1.82967e-19	4.39546e-18	yes	down	9.09	10.73	10.95	4.25	4.16	3.91	10.2567	4.10667
ENSMUSG00000033722	BC034090	cDNA sequence BC034090 [Source:MGI Symbol;Acc:MGI:2672904]	0.212446	-2.23483	2.04366e-19	4.9032e-18	yes	down	4.24	4.04	3.51	0.97	0.53	1.56	3.93	1.02
ENSMUSG00000055912	Tmem150a	transmembrane protein 150A [Source:MGI Symbol;Acc:MGI:2385244]	0.461214	-1.11649	2.21573e-19	5.30922e-18	yes	down	23.22	23.35	24.21	11.37	11.8	12.45	23.5933	11.8733
ENSMUSG00000023043	Krt18	keratin 18 [Source:MGI Symbol;Acc:MGI:96692]	0.0865424	-3.53045	3.09267e-19	7.36317e-18	yes	down	4.47	5.78	4.48	0.24	0.73	0.42	4.91	0.463333
ENSMUSG00000047139	Cd24a	CD24a antigen [Source:MGI Symbol;Acc:MGI:88323]	0.18018	-2.47249	3.81863e-19	9.05686e-18	yes	down	5.36	5.03	4.29	1.02	1.11	0.7	4.89333	0.943333
ENSMUSG00000019850	Tnfaip3	tumor necrosis factor, alpha-induced protein 3 [Source:MGI Symbol;Acc:MGI:1196377]	0.412935	-1.27601	4.27301e-19	1.01088e-17	yes	down	6.67	5.06	5.82	2.51	2.26	2.7	5.85	2.49
ENSMUSG00000038884	Shfl	shiftless antiviral inhibitor of ribosomal frameshifting [Source:MGI Symbol;Acc:MGI:2441788]	0.15433	-2.69591	4.50843e-19	1.06522e-17	yes	down	5.22	4.27	4.07	0.69	0.72	0.88	4.52	0.763333
ENSMUSG00000069920	B3gnt9	UDP-GlcNAc:betaGal beta-1,3-N-acetylglucosaminyltransferase 9 [Source:MGI Symbol;Acc:MGI:2142841]	0.239017	-2.06482	5.6739e-19	1.33215e-17	yes	down	6	5.51	6.43	1.03	1.55	2.86	5.98	1.81333
ENSMUSG00000000359	Rem1	rad and gem related GTP binding protein 1 [Source:MGI Symbol;Acc:MGI:1097696]	0.0660917	-3.91939	6.12574e-19	1.43643e-17	yes	down	3.03	3.58	3.14	0.28	0.5	0.23	3.25	0.336667
ENSMUSG00000051652	Lrrc3	leucine rich repeat containing 3 [Source:MGI Symbol;Acc:MGI:2447899]	0.0491244	-4.34742	6.5521e-19	1.53448e-17	yes	down	1.06	1.4	0.98	0.07	0.06	0.05	1.14667	0.06
ENSMUSG00000094497	Gm8210	predicted pseudogene 8210 [Source:MGI Symbol;Acc:MGI:3643593]	0.272763	-1.87428	9.43744e-19	2.19979e-17	yes	down	85.28	138.16	120.58	38.43	34.7	27.69	114.673	33.6067
ENSMUSG00000030560	Ctsc	cathepsin C [Source:MGI Symbol;Acc:MGI:109553]	0.103934	-3.26627	9.44017e-19	2.19979e-17	yes	down	3.17	2.45	2.48	0.49	0.36	0.49	2.7	0.446667
ENSMUSG00000042428	Mgat3	mannoside acetylglucosaminyltransferase 3 [Source:MGI Symbol;Acc:MGI:104532]	0.0930056	-3.42654	1.02727e-18	2.39081e-17	yes	down	1.1	1	1.23	0.11	0.12	0.11	1.11	0.113333
ENSMUSG00000021550	2210016F16Rik	RIKEN cDNA 2210016F16 gene [Source:MGI Symbol;Acc:MGI:1917403]	0.252798	-1.98395	1.07364e-18	2.4925e-17	yes	down	4.25	4.6	5.56	1.01	1.44	1.52	4.80333	1.32333
ENSMUSG00000038086	Hspb2	heat shock protein 2 [Source:MGI Symbol;Acc:MGI:1916503]	0.245255	-2.02764	1.40443e-18	3.24428e-17	yes	down	23.77	24.48	27.01	7.75	9.1	7.47	25.0867	8.10667
ENSMUSG00000026536	Ifi211	interferon activated gene 211 [Source:MGI Symbol;Acc:MGI:3041120]	2.27772	1.18759	1.77971e-18	4.08589e-17	yes	up	23.29	16.56	15.25	48.49	44.4	40.86	18.3667	44.5833
ENSMUSG00000002257	Def6	differentially expressed in FDCP 6 [Source:MGI Symbol;Acc:MGI:1346328]	0.103571	-3.27131	1.84208e-18	4.22386e-17	yes	down	3.12	2.49	2.62	0.28	0.19	0.44	2.74333	0.303333
ENSMUSG00000032495	Lrrc2	leucine rich repeat containing 2 [Source:MGI Symbol;Acc:MGI:1921499]	0.02443	-5.3552	2.04309e-18	4.67328e-17	yes	down	2.22	1.44	1.03	0.22	0.03	0.05	1.56333	0.1
ENSMUSG00000046805	Mpeg1	macrophage expressed gene 1 [Source:MGI Symbol;Acc:MGI:1333743]	0.266011	-1.91044	2.26567e-18	5.16972e-17	yes	down	2.84	3.27	2.44	0.7	0.79	0.97	2.85	0.82
ENSMUSG00000020122	Egfr	epidermal growth factor receptor [Source:MGI Symbol;Acc:MGI:95294]	0.343104	-1.54328	2.4196e-18	5.5142e-17	yes	down	4.62	5.25	3.61	2.56	2.56	3.2	4.49333	2.77333
ENSMUSG00000058835	Abi1	abl interactor 1 [Source:MGI Symbol;Acc:MGI:104913]	0.485057	-1.04377	2.60845e-18	5.93732e-17	yes	down	84.48	65.12	56.29	39.12	45.77	43.21	68.63	42.7
ENSMUSG00000062184	Hs6st2	heparan sulfate 6-O-sulfotransferase 2 [Source:MGI Symbol;Acc:MGI:1354959]	0.147924	-2.75707	2.83522e-18	6.44562e-17	yes	down	4.75	6.01	3.4	0.22	0.53	0.26	4.72	0.336667
ENSMUSG00000018500	Adora2b	adenosine A2b receptor [Source:MGI Symbol;Acc:MGI:99403]	0.145915	-2.7768	2.99904e-18	6.80147e-17	yes	down	4.08	3.56	4.55	0.53	0.87	0.53	4.06333	0.643333
ENSMUSG00000036585	Fgf1	fibroblast growth factor 1 [Source:MGI Symbol;Acc:MGI:95515]	0.0741558	-3.7533	3.32369e-18	7.52858e-17	yes	down	3.68	2.52	1.84	0.5	0.1	0.77	2.68	0.456667
ENSMUSG00000030087	Klf15	Kruppel-like factor 15 [Source:MGI Symbol;Acc:MGI:1929988]	0.0453222	-4.46364	3.63056e-18	8.21371e-17	yes	down	2.48	2.07	1.81	0.18	0.05	0.09	2.12	0.106667
ENSMUSG00000059498	Fcgr3	Fc receptor, IgG, low affinity III [Source:MGI Symbol;Acc:MGI:95500]	0.168921	-2.56558	3.79784e-18	8.58175e-17	yes	down	5.7	6.45	8.15	1.21	1.26	1.24	6.76667	1.23667
ENSMUSG00000049313	Sorl1	sortilin-related receptor, LDLR class A repeats-containing [Source:MGI Symbol;Acc:MGI:1202296]	0.12727	-2.97403	4.12068e-18	9.27751e-17	yes	down	0.71	1.09	0.98	0.12	0.28	0.34	0.926667	0.246667
ENSMUSG00000029096	Htra3	HtrA serine peptidase 3 [Source:MGI Symbol;Acc:MGI:1925808]	0.173355	-2.5282	4.16843e-18	9.37369e-17	yes	down	3.4	4.47	3.01	0.64	1.66	1.31	3.62667	1.20333
ENSMUSG00000034041	Lyl1	lymphoblastomic leukemia 1 [Source:MGI Symbol;Acc:MGI:96891]	2.21833	1.14947	4.65113e-18	1.04466e-16	yes	up	9.07	7.64	8.31	21.1	20.92	19.26	8.34	20.4267
ENSMUSG00000038146	Notch1	notch 1 [Source:MGI Symbol;Acc:MGI:99460]	1.83467	-4.84996	5.10665e-18	1.14559e-16	yes	down	8.25	9.07	8.9	0.09	0.3	0.6	8.74	0.33
ENSMUSG00000027221	Chst1	carbohydrate sulfotransferase 1 [Source:MGI Symbol;Acc:MGI:1924219]	2.18143	1.12527	5.72187e-18	1.28052e-16	yes	up	6.62	7.55	8.13	17.28	17.16	18.29	7.43333	17.5767
ENSMUSG00000026418	Tnni1	troponin I, skeletal, slow 1 [Source:MGI Symbol;Acc:MGI:105073]	0.382297	-1.38724	5.76428e-18	1.28846e-16	yes	down	31.97	36.36	37.8	9.29	9.68	10.77	35.3767	9.91333
ENSMUSG00000026072	Il1r1	interleukin 1 receptor, type I [Source:MGI Symbol;Acc:MGI:96545]	0.388277	-1.36484	7.5771e-18	1.68358e-16	yes	down	7.5	6.13	5.05	2.47	3.15	2.3	6.22667	2.64
ENSMUSG00000022995	Enah	ENAH actin regulator [Source:MGI Symbol;Acc:MGI:108360]	0.23632	-2.08118	9.35973e-18	2.07472e-16	yes	down	3.81	4.37	2.5	1.69	0.79	0.55	3.56	1.01
ENSMUSG00000026202	Tuba4a	tubulin, alpha 4A [Source:MGI Symbol;Acc:MGI:1095410]	0.490343	-1.02814	1.22333e-17	2.69885e-16	yes	down	21.26	24.82	24.34	12.16	10.63	11.55	23.4733	11.4467
ENSMUSG00000004371	Il11	interleukin 11 [Source:MGI Symbol;Acc:MGI:107613]	2.15173	3.60309	1.34442e-17	2.96249e-16	yes	up	0.54	0.12	0.22	3.3	3.61	3.18	0.293333	3.36333
ENSMUSG00000068745	Mybphl	myosin binding protein H-like [Source:MGI Symbol;Acc:MGI:1916003]	0.0148645	-6.07198	1.92407e-17	4.22479e-16	yes	down	4.33	5.4	5.23	0.09	0.05	0.1	4.98667	0.08
ENSMUSG00000105504	Gbp5	guanylate binding protein 5 [Source:MGI Symbol;Acc:MGI:2429943]	2.77287	1.47138	1.99278e-17	4.37053e-16	yes	up	4.22	2.91	2.41	9.41	9.43	9.64	3.18	9.49333
ENSMUSG00000114547	Gm3226	predicted gene 3226 [Source:MGI Symbol;Acc:MGI:3804968]	0.164047	-2.60782	2.17911e-17	4.76795e-16	yes	down	8.06	9.6	8.7	1.17	2.52	1	8.78667	1.56333
ENSMUSG00000032925	Itgbl1	integrin, beta-like 1 [Source:MGI Symbol;Acc:MGI:2443439]	0.113793	-3.13552	2.5225e-17	5.49994e-16	yes	down	1.51	1.63	1.06	0.18	0.26	0.13	1.4	0.19
ENSMUSG00000031273	Col4a6	collagen, type IV, alpha 6 [Source:MGI Symbol;Acc:MGI:2152695]	0.150681	-2.73043	3.32766e-17	7.23854e-16	yes	down	0.89	0.78	0.88	0.14	0.14	0.14	0.85	0.14
ENSMUSG00000085399	Foxd2os	forkhead box D2, opposite strand [Source:MGI Symbol;Acc:MGI:2444065]	2.09816	1.06912	3.71748e-17	8.06766e-16	yes	up	27.27	21.19	21.59	53.92	53.4	59.65	23.35	55.6567
ENSMUSG00000061048	Cdh3	cadherin 3 [Source:MGI Symbol;Acc:MGI:88356]	0.060751	-4.04095	4.30156e-17	9.30274e-16	yes	down	1.13	0.94	1.39	0.05	0.04	0.14	1.15333	0.0766667
ENSMUSG00000101581	C430002N11Rik	RIKEN cDNA C430002N11 gene [Source:MGI Symbol;Acc:MGI:2442576]	0.150479	-2.73236	4.41665e-17	9.54058e-16	yes	down	5.33	4.83	5.24	0.57	0.9	0.97	5.13333	0.813333
ENSMUSG00000034685	Fam171a2	family with sequence similarity 171, member A2 [Source:MGI Symbol;Acc:MGI:2448496]	2.07539	1.05338	4.72726e-17	1.01879e-15	yes	up	6.64	7.34	8.17	13.97	17.15	16.77	7.38333	15.9633
ENSMUSG00000045636	Mtus1	mitochondrial tumor suppressor 1 [Source:MGI Symbol;Acc:MGI:2142572]	0.242533	-2.04375	4.86664e-17	1.04762e-15	yes	down	3.76	6.43	3.29	1.15	2.18	1.72	4.49333	1.68333
ENSMUSG00000042793	Lgr6	leucine-rich repeat-containing G protein-coupled receptor 6 [Source:MGI Symbol;Acc:MGI:2441805]	3.72931	1.89891	5.55134e-17	1.18952e-15	yes	up	1.03	1.61	1.8	3.13	3.69	4.94	1.48	3.92
ENSMUSG00000028370	Pappa	pregnancy-associated plasma protein A [Source:MGI Symbol;Acc:MGI:97479]	0.0539996	-4.21091	5.79027e-17	1.23787e-15	yes	down	0.52	0.36	0.3	0.02	0.02	0.03	0.393333	0.0233333
ENSMUSG00000041120	Nbl1	NBL1, DAN family BMP antagonist [Source:MGI Symbol;Acc:MGI:104591]	0.378265	-1.40253	6.17088e-17	1.31471e-15	yes	down	12.22	13.87	13.94	5.52	5.41	4.61	13.3433	5.18
ENSMUSG00000024998	Plce1	phospholipase C, epsilon 1 [Source:MGI Symbol;Acc:MGI:1921305]	0.0615241	-4.0227	6.22081e-17	1.32384e-15	yes	down	0.45	0.45	0.53	0.04	0.11	0.01	0.476667	0.0533333
ENSMUSG00000006575	Rundc3a	RUN domain containing 3A [Source:MGI Symbol;Acc:MGI:1858752]	2.73396	1.45099	6.75058e-17	1.43494e-15	yes	up	3.17	4.06	3.95	11.39	12.64	12.2	3.72667	12.0767
ENSMUSG00000078234	Klhdc7a	kelch domain containing 7A [Source:MGI Symbol;Acc:MGI:2444612]	0.0654607	-3.93323	6.77779e-17	1.43908e-15	yes	down	0.55	0.46	0.64	0.04	0.03	0.05	0.55	0.04
ENSMUSG00000050592	Fam78a	family with sequence similarity 78, member A [Source:MGI Symbol;Acc:MGI:2443569]	0.0558563	-4.16214	7.27345e-17	1.54257e-15	yes	down	2.41	2.45	1.59	0.03	0.43	0.13	2.15	0.196667
ENSMUSG00000000791	Il12rb1	interleukin 12 receptor, beta 1 [Source:MGI Symbol;Acc:MGI:104579]	2.33707	1.2247	7.85725e-17	1.66449e-15	yes	up	10.15	8.35	9.61	22.34	25.96	22.43	9.37	23.5767
ENSMUSG00000027314	Dll4	delta like canonical Notch ligand 4 [Source:MGI Symbol;Acc:MGI:1859388]	3.79065	1.92245	8.6477e-17	1.82778e-15	yes	up	0.69	0.74	0.59	3.22	2.86	2.71	0.673333	2.93
ENSMUSG00000070570	Slc17a7	solute carrier family 17 (sodium-dependent inorganic phosphate cotransporter), member 7 [Source:MGI Symbol;Acc:MGI:1920211]	0.13516	-2.88726	9.58205e-17	2.02068e-15	yes	down	1.78	1.93	1.97	0.28	0.51	0.34	1.89333	0.376667
ENSMUSG00000029298	Gbp9	guanylate-binding protein 9 [Source:MGI Symbol;Acc:MGI:3605620]	2.6405	1.40081	1.04965e-16	2.21103e-15	yes	up	5.48	3.13	2.93	10.56	10.54	11.07	3.84667	10.7233
ENSMUSG00000027508	Pag1	phosphoprotein associated with glycosphingolipid microdomains 1 [Source:MGI Symbol;Acc:MGI:2443160]	0.0911928	-3.45494	1.2711e-16	2.67447e-15	yes	down	0.69	0.56	0.54	0.23	0.08	0.05	0.596667	0.12
ENSMUSG00000042129	Rassf4	Ras association (RalGDS/AF-6) domain family member 4 [Source:MGI Symbol;Acc:MGI:2386853]	0.296863	-1.75213	1.28804e-16	2.70707e-15	yes	down	3.44	2.27	1.57	0.79	0.74	1.84	2.42667	1.12333
ENSMUSG00000060572	Mfap2	microfibrillar-associated protein 2 [Source:MGI Symbol;Acc:MGI:99559]	0.0717912	-3.80005	1.82325e-16	3.819e-15	yes	down	4.84	5	5.56	0.29	0.5	0.56	5.13333	0.45
ENSMUSG00000021061	Sptb	spectrin beta, erythrocytic [Source:MGI Symbol;Acc:MGI:98387]	0.218119	-2.19682	2.10229e-16	4.3936e-15	yes	down	1.84	0.92	1.17	0.17	0.17	1.01	1.31	0.45
ENSMUSG00000020331	Hcn2	hyperpolarization-activated, cyclic nucleotide-gated K+ 2 [Source:MGI Symbol;Acc:MGI:1298210]	0.0169834	-5.87973	2.21672e-16	4.62239e-15	yes	down	1.55	1.54	1.47	0.02	0.03	0.03	1.52	0.0266667
ENSMUSG00000018263	Tbx5	T-box 5 [Source:MGI Symbol;Acc:MGI:102541]	0.0449849	-4.47442	2.68883e-16	5.5881e-15	yes	down	1.83	1.91	1.78	0.02	0.13	0.26	1.84	0.136667
ENSMUSG00000006386	Tek	TEK receptor tyrosine kinase [Source:MGI Symbol;Acc:MGI:98664]	2.13198	1.09219	2.99937e-16	6.22653e-15	yes	up	5.01	3.88	3.63	9.12	9.57	10.41	4.17333	9.7
ENSMUSG00000024617	Camk2a	calcium/calmodulin-dependent protein kinase II alpha [Source:MGI Symbol;Acc:MGI:88256]	0.144159	-2.79427	3.14074e-16	6.51275e-15	yes	down	2.39	2.02	1.79	0.25	0.19	0.39	2.06667	0.276667
ENSMUSG00000028116	Myoz2	myozenin 2 [Source:MGI Symbol;Acc:MGI:1913063]	0.0943795	-3.40538	3.22903e-16	6.68839e-15	yes	down	5.48	4.61	5.02	1.08	0.55	0.27	5.03667	0.633333
ENSMUSG00000033152	Podxl2	podocalyxin-like 2 [Source:MGI Symbol;Acc:MGI:2442488]	0.0593986	-4.07343	3.46829e-16	7.16013e-15	yes	down	2.37	2.59	2.63	0.14	0.67	0.26	2.53	0.356667
ENSMUSG00000026586	Prrx1	paired related homeobox 1 [Source:MGI Symbol;Acc:MGI:97712]	0.352404	-1.5047	3.50209e-16	7.22191e-15	yes	down	5.45	4.04	3.78	1.48	1.97	2.03	4.42333	1.82667
ENSMUSG00000086068	1700120G11Rik	RIKEN cDNA 1700120G11 gene [Source:MGI Symbol;Acc:MGI:1920849]	0.367718	-1.44333	3.76108e-16	7.73885e-15	yes	down	21.11	19.46	20.11	8.33	7.76	7.98	20.2267	8.02333
ENSMUSG00000048402	Gli2	GLI-Kruppel family member GLI2 [Source:MGI Symbol;Acc:MGI:95728]	0.0397345	-4.65347	3.89767e-16	8.00224e-15	yes	down	1.17	0.63	0.58	0.01	0.05	0.02	0.793333	0.0266667
ENSMUSG00000044165	Bcl2l15	BCLl2-like 15 [Source:MGI Symbol;Acc:MGI:2685412]	5.87575	3.98875	4.62497e-16	9.47457e-15	yes	up	0.34	0.53	0.15	7.87	6.59	9.07	0.34	7.84333
ENSMUSG00000070469	Adamtsl3	ADAMTS-like 3 [Source:MGI Symbol;Acc:MGI:3028499]	0.0342874	-4.86618	4.80138e-16	9.82517e-15	yes	down	0.67	0.56	0.65	0.1	0.03	0.01	0.626667	0.0466667
ENSMUSG00000010080	Epn3	epsin 3 [Source:MGI Symbol;Acc:MGI:1919139]	0.0486195	-4.36232	5.03579e-16	1.0271e-14	yes	down	1.25	2.65	1.37	0.03	0.06	0.08	1.75667	0.0566667
ENSMUSG00000021796	Bmpr1a	bone morphogenetic protein receptor, type 1A [Source:MGI Symbol;Acc:MGI:1338938]	0.268133	-1.89898	5.48171e-16	1.11561e-14	yes	down	2.99	2.52	1.81	0.79	0.77	0.79	2.44	0.783333
ENSMUSG00000045414	Dipk2a	divergent protein kinase domain 2A [Source:MGI Symbol;Acc:MGI:1916111]	0.268087	-1.89923	5.82412e-16	1.18271e-14	yes	down	2.97	2.16	2.24	0.71	0.66	0.76	2.45667	0.71
ENSMUSG00000029659	Medag	mesenteric estrogen dependent adipogenesis [Source:MGI Symbol;Acc:MGI:1917967]	0.198009	-2.33636	6.71987e-16	1.36313e-14	yes	down	4.87	2.75	2.6	0.68	0.85	0.65	3.40667	0.726667
ENSMUSG00000067653	Ankrd23	ankyrin repeat domain 23 [Source:MGI Symbol;Acc:MGI:1925571]	0.269994	-1.889	6.91253e-16	1.40069e-14	yes	down	5.05	4.08	5.08	1.81	2.1	2.17	4.73667	2.02667
ENSMUSG00000037892	Pcdh18	protocadherin 18 [Source:MGI Symbol;Acc:MGI:1920423]	0.222205	-2.17004	8.7249e-16	1.76601e-14	yes	down	1.55	1.36	1.47	0.3	0.33	0.64	1.46	0.423333
ENSMUSG00000027894	Slc6a17	solute carrier family 6 (neurotransmitter transporter), member 17 [Source:MGI Symbol;Acc:MGI:2442535]	0.267578	-1.90197	9.10072e-16	1.83809e-14	yes	down	1.82	3.17	3.29	0.96	0.62	1.33	2.76	0.97
ENSMUSG00000023064	Sncg	synuclein, gamma [Source:MGI Symbol;Acc:MGI:1298397]	0.138355	-2.85355	9.11932e-16	1.83985e-14	yes	down	7.27	8.4	9.12	1.25	1.19	1.26	8.26333	1.23333
ENSMUSG00000029321	Slc10a6	solute carrier family 10 (sodium/bile acid cotransporter family), member 6 [Source:MGI Symbol;Acc:MGI:1923000]	0.0836573	-3.57936	9.24916e-16	1.86403e-14	yes	down	2.62	2.62	2.63	0.23	0.44	0.05	2.62333	0.24
ENSMUSG00000041559	Fmod	fibromodulin [Source:MGI Symbol;Acc:MGI:1328364]	0.0799294	-3.64513	9.92314e-16	1.99555e-14	yes	down	1.49	1.12	1.56	0.13	0.14	0.09	1.39	0.12
ENSMUSG00000073116	Gm10471	predicted gene 10471 [Source:MGI Symbol;Acc:MGI:3641900]	1.61615	3.53806	1.06081e-15	2.13099e-14	yes	up	0.24	0.06	0.14	1.69	1.71	1.95	0.146667	1.78333
ENSMUSG00000057914	Cacnb2	calcium channel, voltage-dependent, beta 2 subunit [Source:MGI Symbol;Acc:MGI:894644]	0.103591	-3.27103	1.11304e-15	2.23352e-14	yes	down	1.59	1.61	1.89	0.11	0.19	0.16	1.69667	0.153333
ENSMUSG00000091199	Gm2619	predicted gene 2619 [Source:MGI Symbol;Acc:MGI:3780787]	2.4024	1.26448	1.16844e-15	2.34216e-14	yes	up	3.01	4.48	3.42	7.66	10.35	7.22	3.63667	8.41
ENSMUSG00000051000	Fam160a1	family with sequence similarity 160, member A1 [Source:MGI Symbol;Acc:MGI:2444746]	0.122302	-3.03148	1.21042e-15	2.42369e-14	yes	down	1.27	1.05	1.02	0.18	0.13	0.19	1.11333	0.166667
ENSMUSG00000032579	Hemk1	HemK methyltransferase family member 1 [Source:MGI Symbol;Acc:MGI:1916786]	0.209556	-2.25459	1.25321e-15	2.504e-14	yes	down	4.12	4	5.06	1.08	1.11	0.86	4.39333	1.01667
ENSMUSG00000029771	Irf5	interferon regulatory factor 5 [Source:MGI Symbol;Acc:MGI:1350924]	0.202307	-2.30538	1.33654e-15	2.66765e-14	yes	down	3.91	3	3.5	0.55	1.28	0.8	3.47	0.876667
ENSMUSG00000071657	Bscl2	Berardinelli-Seip congenital lipodystrophy 2 (seipin) [Source:MGI Symbol;Acc:MGI:1298392]	0.479793	-1.05952	1.44543e-15	2.8795e-14	yes	down	30.3	34.73	35.16	16.47	16.69	18.6	33.3967	17.2533
ENSMUSG00000040133	Gpr176	G protein-coupled receptor 176 [Source:MGI Symbol;Acc:MGI:2685858]	0.437872	-1.19142	1.44577e-15	2.8795e-14	yes	down	5.89	7.1	6.21	3.01	3.1	3.01	6.4	3.04
ENSMUSG00000026888	Grb14	growth factor receptor bound protein 14 [Source:MGI Symbol;Acc:MGI:1355324]	0.0683518	-3.87088	1.47385e-15	2.93229e-14	yes	down	2.97	1.91	2.9	0.19	0.2	0.22	2.59333	0.203333
ENSMUSG00000002699	Lcp2	lymphocyte cytosolic protein 2 [Source:MGI Symbol;Acc:MGI:1321402]	3.54734	1.82674	1.48019e-15	2.94177e-14	yes	up	1.61	0.84	1.17	3.88	3.92	3.82	1.20667	3.87333
ENSMUSG00000038236	Hoxa7	homeobox A7 [Source:MGI Symbol;Acc:MGI:96179]	2.13152	1.09188	1.60197e-15	3.18039e-14	yes	up	8.52	6.89	6.21	16.49	17.37	16.18	7.20667	16.68
ENSMUSG00000095180	Rhox5	reproductive homeobox 5 [Source:MGI Symbol;Acc:MGI:97538]	0.479322	-1.06093	1.73833e-15	3.44745e-14	yes	down	44.17	37.28	43.94	20.87	22.09	21.93	41.7967	21.63
ENSMUSG00000066643	Wdr35	WD repeat domain 35 [Source:MGI Symbol;Acc:MGI:1921932]	0.234093	-2.09485	1.81098e-15	3.5839e-14	yes	down	2.16	2.49	1.7	0.6	0.59	0.43	2.11667	0.54
ENSMUSG00000029092	D5Ertd615e	DNA segment, Chr 5, ERATO Doi 615, expressed [Source:MGI Symbol;Acc:MGI:1277236]	2.34843	1.2317	1.83193e-15	3.62151e-14	yes	up	5.81	4.46	4.51	12.61	13.86	10.65	4.92667	12.3733
ENSMUSG00000026639	Lamb3	laminin, beta 3 [Source:MGI Symbol;Acc:MGI:99915]	0.178675	-2.48459	1.94147e-15	3.82994e-14	yes	down	2.1	3.32	3.11	0.48	0.4	0.33	2.84333	0.403333
ENSMUSG00000015880	Ncapg	non-SMC condensin I complex, subunit G [Source:MGI Symbol;Acc:MGI:1930197]	2.37538	1.24816	2.09217e-15	4.11416e-14	yes	up	12.6	8.25	6.82	21.96	23.77	24.94	9.22333	23.5567
ENSMUSG00000038175	Mylip	myosin regulatory light chain interacting protein [Source:MGI Symbol;Acc:MGI:2388271]	0.15002	-2.73677	2.32244e-15	4.55736e-14	yes	down	2.25	1.68	1.69	0.3	0.22	0.47	1.87333	0.33
ENSMUSG00000032420	Nt5e	5' nucleotidase, ecto [Source:MGI Symbol;Acc:MGI:99782]	0.128949	-2.95513	2.35022e-15	4.60218e-14	yes	down	1.36	1.03	1.2	0.16	0.16	0.21	1.19667	0.176667
ENSMUSG00000039899	Fgl2	fibrinogen-like protein 2 [Source:MGI Symbol;Acc:MGI:103266]	0.0625916	-3.99789	2.75145e-15	5.36532e-14	yes	down	1.14	1.09	0.86	0.07	0.04	0.1	1.03	0.07
ENSMUSG00000097451	Rian	RNA imprinted and accumulated in nucleus [Source:MGI Symbol;Acc:MGI:1922995]	0.302119	-1.72681	2.76324e-15	5.38268e-14	yes	down	7.31	8.48	5.7	2.17	2.46	2.07	7.16333	2.23333
ENSMUSG00000039233	Tbce	tubulin-specific chaperone E [Source:MGI Symbol;Acc:MGI:1917680]	0.434078	-1.20398	2.97265e-15	5.77251e-14	yes	down	11.75	11.35	11.97	9.31	9.6	5.65	11.69	8.18667
ENSMUSG00000020589	Cyria	CYFIP related Rac1 interactor A [Source:MGI Symbol;Acc:MGI:1261783]	2.16112	1.11178	3.10957e-15	6.02583e-14	yes	up	5.2	4.44	4.61	10.24	9.97	9.41	4.75	9.87333
ENSMUSG00000048096	Lmod1	leiomodin 1 (smooth muscle) [Source:MGI Symbol;Acc:MGI:2135671]	0.0666817	-3.90657	3.13739e-15	6.07193e-14	yes	down	0.86	0.98	1.11	0.08	0.07	0.07	0.983333	0.0733333
ENSMUSG00000028601	Echdc2	enoyl Coenzyme A hydratase domain containing 2 [Source:MGI Symbol;Acc:MGI:1289238]	0.125674	-2.99224	3.26581e-15	6.30893e-14	yes	down	5.24	5.25	5.49	0.62	0.87	0.5	5.32667	0.663333
ENSMUSG00000024663	Rab3il1	RAB3A interacting protein (rabin3)-like 1 [Source:MGI Symbol;Acc:MGI:1922010]	0.293437	-1.76888	3.34713e-15	6.45933e-14	yes	down	6.25	8.34	6.94	1.69	2.2	3.17	7.17667	2.35333
ENSMUSG00000031217	Efnb1	ephrin B1 [Source:MGI Symbol;Acc:MGI:102708]	0.38126	-1.39115	4.04525e-15	7.78241e-14	yes	down	4.61	4.79	5.4	1.97	2.09	2.06	4.93333	2.04
ENSMUSG00000040606	Kazn	kazrin, periplakin interacting protein [Source:MGI Symbol;Acc:MGI:1918779]	0.153041	-2.70801	5.58776e-15	1.06076e-13	yes	down	1.4	1.51	1.36	0.23	0.34	0.88	1.42333	0.483333
ENSMUSG00000051439	Cd14	CD14 antigen [Source:MGI Symbol;Acc:MGI:88318]	0.349548	-1.51644	5.60367e-15	1.0627e-13	yes	down	8.7	9.84	8.03	3.05	3.56	3.39	8.85667	3.33333
ENSMUSG00000021451	Sema4d	sema domain, immunoglobulin domain (Ig), transmembrane domain (TM) and short cytoplasmic domain, (semaphorin) 4D [Source:MGI Symbol;Acc:MGI:109244]	0.160428	-2.64	5.73365e-15	1.08625e-13	yes	down	1.86	2.56	2.14	0.64	0.15	0.43	2.18667	0.406667
ENSMUSG00000009621	Vav2	vav 2 oncogene [Source:MGI Symbol;Acc:MGI:102718]	0.494201	-1.01683	5.76212e-15	1.08943e-13	yes	down	8.01	8.99	10.05	4.95	4.76	4.82	9.01667	4.84333
ENSMUSG00000032372	Plscr2	phospholipid scramblase 2 [Source:MGI Symbol;Acc:MGI:1270860]	2.1715	1.11869	6.23193e-15	1.17587e-13	yes	up	16.39	12.3	10.24	29.83	33.46	27.9	12.9767	30.3967
ENSMUSG00000039646	Vasn	vasorin [Source:MGI Symbol;Acc:MGI:2177651]	0.489026	-1.03202	6.37534e-15	1.20171e-13	yes	down	10.95	11.99	13.46	6.53	5.78	6.3	12.1333	6.20333
ENSMUSG00000024806	Mlana	melan-A [Source:MGI Symbol;Acc:MGI:108454]	0.0445651	-4.48794	6.56134e-15	1.23552e-13	yes	down	7.87	4.28	5.94	0.14	0.16	0.54	6.03	0.28
ENSMUSG00000035314	Gdpd5	glycerophosphodiester phosphodiesterase domain containing 5 [Source:MGI Symbol;Acc:MGI:2686926]	2.02169	1.01556	7.62121e-15	1.43365e-13	yes	up	4.67	4.88	6.04	11.48	10.63	11.41	5.19667	11.1733
ENSMUSG00000021763	Cspg4b	chondroitin sulfate proteoglycan 4B [Source:MGI Symbol;Acc:MGI:3040697]	0.0376903	-4.72966	8.24719e-15	1.54984e-13	yes	down	0.51	0.69	0.44	0.05	0	0.04	0.546667	0.03
ENSMUSG00000035296	Sgcg	sarcoglycan, gamma (dystrophin-associated glycoprotein) [Source:MGI Symbol;Acc:MGI:1346524]	0.175417	-2.51114	8.59718e-15	1.61236e-13	yes	down	2.5	1.45	1.46	0.71	0.49	0.32	1.80333	0.506667
ENSMUSG00000044216	Kcnj4	potassium inwardly-rectifying channel, subfamily J, member 4 [Source:MGI Symbol;Acc:MGI:104743]	0.0723585	-3.78869	8.68385e-15	1.62698e-13	yes	down	1.47	2.2	2.59	0.17	0.19	0.13	2.08667	0.163333
ENSMUSG00000022947	Cbr3	carbonyl reductase 3 [Source:MGI Symbol;Acc:MGI:1309992]	0.147676	-2.75949	8.88711e-15	1.66339e-13	yes	down	4.83	5.86	8.16	1.08	1.18	0.82	6.28333	1.02667
ENSMUSG00000019699	Akt3	thymoma viral proto-oncogene 3 [Source:MGI Symbol;Acc:MGI:1345147]	2.32855	1.21943	8.97599e-15	1.67834e-13	yes	up	5.64	6.04	4.02	10.69	11.82	11.62	5.23333	11.3767
ENSMUSG00000086712	Mexis	macrophage expressed LXRa(NR1H3)-dependent amplifier of Abca1 transcription lncRNA [Source:MGI Symbol;Acc:MGI:2140270]	0.0327671	-4.93161	1.25598e-14	2.32512e-13	yes	down	2.71	3.09	1.97	0.11	0.08	0.08	2.59	0.09
ENSMUSG00000031659	Adcy7	adenylate cyclase 7 [Source:MGI Symbol;Acc:MGI:102891]	0.384138	-1.3803	1.25921e-14	2.3288e-13	yes	down	3.36	3.46	3.84	1.23	1.75	1.81	3.55333	1.59667
ENSMUSG00000020542	Myocd	myocardin [Source:MGI Symbol;Acc:MGI:2137495]	0.087987	-3.50657	1.32675e-14	2.45127e-13	yes	down	0.88	1.61	0.75	0.16	0.19	0.09	1.08	0.146667
ENSMUSG00000074903	Gm2058	predicted gene 2058 [Source:MGI Symbol;Acc:MGI:3805010]	0.154635	-2.69306	1.36276e-14	2.51282e-13	yes	down	2.54	2.57	2.09	0.24	0.59	0.36	2.4	0.396667
ENSMUSG00000040557	Mettl27	methyltransferase like 27 [Source:MGI Symbol;Acc:MGI:1933146]	2.08428	1.05955	1.80899e-14	3.31595e-13	yes	up	10.23	7.83	9.06	20.95	18.67	16.27	9.04	18.63
ENSMUSG00000031748	Gnao1	guanine nucleotide binding protein, alpha O [Source:MGI Symbol;Acc:MGI:95775]	0.113348	-3.14117	1.97398e-14	3.60775e-13	yes	down	0.88	0.92	1	0.05	0.17	0.12	0.933333	0.113333
ENSMUSG00000051851	Rtl8c	retrotransposon Gag like 8C [Source:MGI Symbol;Acc:MGI:1920115]	0.121086	-3.0459	2.13874e-14	3.90121e-13	yes	down	7.35	6.11	6.15	1.11	0.39	1.34	6.53667	0.946667
ENSMUSG00000033036	Gm7879	predicted pseudogene 7879 [Source:MGI Symbol;Acc:MGI:3645078]	0.130912	-2.93333	2.39407e-14	4.35417e-13	yes	down	11.85	13.29	7.48	1.86	1.92	0.88	10.8733	1.55333
ENSMUSG00000059878	Zfp422	zinc finger protein 422 [Source:MGI Symbol;Acc:MGI:1914505]	0.184347	-2.4395	2.44593e-14	4.44416e-13	yes	down	2.06	2.66	1.6	0.41	0.43	0.38	2.10667	0.406667
ENSMUSG00000022415	Syngr1	synaptogyrin 1 [Source:MGI Symbol;Acc:MGI:1328323]	0.40877	-1.29064	2.72616e-14	4.94369e-13	yes	down	26.88	28.29	32.64	9.14	11.91	9.34	29.27	10.13
ENSMUSG00000000567	Sox9	SRY (sex determining region Y)-box 9 [Source:MGI Symbol;Acc:MGI:98371]	0.12646	-2.98325	2.76372e-14	5.00693e-13	yes	down	1.47	1.53	1.35	0.22	0.32	0.06	1.45	0.2
ENSMUSG00000034266	Batf	basic leucine zipper transcription factor, ATF-like [Source:MGI Symbol;Acc:MGI:1859147]	0.0708089	-3.81993	2.79884e-14	5.06563e-13	yes	down	5.3	4.24	5.16	0.53	0.29	0.29	4.9	0.37
ENSMUSG00000026896	Ifih1	interferon induced with helicase C domain 1 [Source:MGI Symbol;Acc:MGI:1918836]	2.52163	1.33436	2.89153e-14	5.22831e-13	yes	up	5.21	3.85	2.45	9.92	10.02	10.55	3.83667	10.1633
ENSMUSG00000020086	Macroh2a2	macroH2A.2 histone [Source:MGI Symbol;Acc:MGI:3037658]	0.204193	-2.292	3.31776e-14	5.99319e-13	yes	down	3.13	3.25	3.31	0.95	0.59	0.6	3.23	0.713333
ENSMUSG00000039457	Ppl	periplakin [Source:MGI Symbol;Acc:MGI:1194898]	2.10507	1.07387	3.60409e-14	6.49782e-13	yes	up	2.08	1.84	1.69	4.17	4.02	4.64	1.87	4.27667
ENSMUSG00000034258	Flvcr2	feline leukemia virus subgroup C cellular receptor 2 [Source:MGI Symbol;Acc:MGI:2384974]	0.0941097	-3.40951	4.24505e-14	7.61657e-13	yes	down	1.37	1.07	1.19	0.12	0.13	0.17	1.21	0.14
ENSMUSG00000002228	Ppm1j	protein phosphatase 1J [Source:MGI Symbol;Acc:MGI:1919137]	2.52363	1.3355	5.60508e-14	9.97041e-13	yes	up	3.66	4.11	3.07	9.72	10.03	10.88	3.61333	10.21
ENSMUSG00000023349	Clec4n	C-type lectin domain family 4, member n [Source:MGI Symbol;Acc:MGI:1861231]	0.247729	-2.01317	5.72576e-14	1.01754e-12	yes	down	7.13	6.74	8.01	2.13	2.05	1.68	7.29333	1.95333
ENSMUSG00000025877	Hk3	hexokinase 3 [Source:MGI Symbol;Acc:MGI:2670962]	0.172826	-2.53261	6.70554e-14	1.18826e-12	yes	down	1.76	1.9	1.77	0.71	0.38	0.22	1.81	0.436667
ENSMUSG00000037784	Dzip1l	DAZ interacting protein 1-like [Source:MGI Symbol;Acc:MGI:1919757]	0.466046	-1.10146	7.10926e-14	1.25741e-12	yes	down	4.93	6.46	5.37	3.42	3.86	2.59	5.58667	3.29
ENSMUSG00000002265	Peg3	paternally expressed 3 [Source:MGI Symbol;Acc:MGI:104748]	0.252297	-1.98681	7.27032e-14	1.28468e-12	yes	down	1.23	0.93	0.81	0.23	0.25	0.34	0.99	0.273333
ENSMUSG00000002343	Armc6	armadillo repeat containing 6 [Source:MGI Symbol;Acc:MGI:1924063]	0.467568	-1.09675	8.53734e-14	1.50713e-12	yes	down	16.8	21.87	22.88	9.82	10.38	9.73	20.5167	9.97667
ENSMUSG00000037106	Fer1l6	fer-1-like 6 (C. elegans) [Source:MGI Symbol;Acc:MGI:3645398]	3.54806	1.82703	8.58374e-14	1.51389e-12	yes	up	0.91	0.74	1.43	3.11	3.7	4.42	1.02667	3.74333
ENSMUSG00000047747	Rnf150	ring finger protein 150 [Source:MGI Symbol;Acc:MGI:2443860]	0.181089	-2.46523	9.51389e-14	1.66847e-12	yes	down	0.82	0.64	0.55	0.07	0.14	0.17	0.67	0.126667
ENSMUSG00000038239	Hrc	histidine rich calcium binding protein [Source:MGI Symbol;Acc:MGI:96226]	0.0268394	-5.2195	9.55083e-14	1.67305e-12	yes	down	1.36	1.73	1.85	0.07	0.07	0	1.64667	0.0466667
ENSMUSG00000048960	Prex2	phosphatidylinositol-3,4,5-trisphosphate-dependent Rac exchange factor 2 [Source:MGI Symbol;Acc:MGI:1923385]	2.21848	1.14957	9.55799e-14	1.67305e-12	yes	up	2.85	2.68	2.26	9.52	9.76	6.67	2.59667	8.65
ENSMUSG00000007888	Crlf1	cytokine receptor-like factor 1 [Source:MGI Symbol;Acc:MGI:1340030]	3.46388	1.79239	9.84174e-14	1.7211e-12	yes	up	2.43	2.23	4	8.76	9.32	11.21	2.88667	9.76333
ENSMUSG00000021675	F2rl2	coagulation factor II (thrombin) receptor-like 2 [Source:MGI Symbol;Acc:MGI:1298208]	3.29871	1.7219	9.88639e-14	1.72729e-12	yes	up	1.07	1.2	1.39	4.64	4.29	4.13	1.22	4.35333
ENSMUSG00000018102	H2bc4	H2B clustered histone 4 [Source:MGI Symbol;Acc:MGI:1915274]	0.398749	-1.32645	1.05686e-13	1.84131e-12	yes	down	22.6	21.02	15.94	9.55	8.46	7.5	19.8533	8.50333
ENSMUSG00000031596	Slc7a2	solute carrier family 7 (cationic amino acid transporter, y+ system), member 2 [Source:MGI Symbol;Acc:MGI:99828]	0.463711	-1.1087	1.12523e-13	1.95676e-12	yes	down	6.77	5.77	4.69	3.01	3.15	2.85	5.74333	3.00333
ENSMUSG00000021876	Rnase4	ribonuclease, RNase A family 4 [Source:MGI Symbol;Acc:MGI:1926217]	0.497497	-1.00724	1.30796e-13	2.26608e-12	yes	down	23.8	19.78	19.18	9.98	11.82	12	20.92	11.2667
ENSMUSG00000027603	Ggt7	gamma-glutamyltransferase 7 [Source:MGI Symbol;Acc:MGI:1913385]	0.103996	-3.2654	1.56367e-13	2.69906e-12	yes	down	1.46	3.09	1.35	0.26	0.19	0.3	1.96667	0.25
ENSMUSG00000034021	Pds5b	PDS5 cohesin associated factor B [Source:MGI Symbol;Acc:MGI:2140945]	2.12314	1.0862	1.6027e-13	2.75878e-12	yes	up	6.99	4.85	3.91	11.66	12.49	12.13	5.25	12.0933
ENSMUSG00000025272	Tro	trophinin [Source:MGI Symbol;Acc:MGI:1928994]	0.144107	-2.79479	1.62568e-13	2.79317e-12	yes	down	1.02	1.08	0.75	0.48	0.07	0.22	0.95	0.256667
ENSMUSG00000042251	Pm20d1	peptidase M20 domain containing 1 [Source:MGI Symbol;Acc:MGI:2442939]	0.016581	-5.91432	1.75167e-13	3.00687e-12	yes	down	0.67	1.04	0.99	0	0.01	0.07	0.9	0.0266667
ENSMUSG00000118669	ARVCF	armadillo repeat deleted in velocardiofacial syndrome [Source:NCBI gene (formerly Entrezgene);Acc:11877]	0.370849	-1.4311	1.8843e-13	3.2286e-12	yes	down	7.5	6.19	4.14	2.16	1.35	1.54	5.94333	1.68333
ENSMUSG00000024427	Spry4	sprouty RTK signaling antagonist 4 [Source:MGI Symbol;Acc:MGI:1345144]	0.422849	-1.24179	1.89001e-13	3.23541e-12	yes	down	3.51	2.99	3.16	1.46	1.37	1.58	3.22	1.47
ENSMUSG00000090084	Srpx	sushi-repeat-containing protein [Source:MGI Symbol;Acc:MGI:1858306]	0.0165858	-5.91391	2.25955e-13	3.86092e-12	yes	down	1.96	2.12	1.54	0.1	0.11	0	1.87333	0.07
ENSMUSG00000037138	Aff3	AF4/FMR2 family, member 3 [Source:MGI Symbol;Acc:MGI:106927]	0.309723	-1.69095	2.36196e-13	4.0322e-12	yes	down	2.51	1.84	2.02	0.57	0.5	1.35	2.12333	0.806667
ENSMUSG00000039058	Ak5	adenylate kinase 5 [Source:MGI Symbol;Acc:MGI:2677491]	0.219599	-2.18706	2.47364e-13	4.20361e-12	yes	down	2.25	1.79	1.92	0.97	0.48	0.49	1.98667	0.646667
ENSMUSG00000075391	Glo1-ps	glyoxalase 1, pseudogene [Source:MGI Symbol;Acc:MGI:3649615]	0.12712	-2.97574	2.73509e-13	4.64367e-12	yes	down	16.72	18.03	13.08	3.48	1.22	1.64	15.9433	2.11333
ENSMUSG00000021270	Hsp90aa1	heat shock protein 90, alpha (cytosolic), class A member 1 [Source:MGI Symbol;Acc:MGI:96250]	2.02168	1.01555	2.76852e-13	4.69615e-12	yes	up	127.43	87.59	70.27	203.33	204.38	205.61	95.0967	204.44
ENSMUSG00000039903	Eva1c	eva-1 homolog C (C. elegans) [Source:MGI Symbol;Acc:MGI:1918217]	0.0743661	-3.74921	3.11883e-13	5.28077e-12	yes	down	2.04	2.19	2.68	0.11	0.17	0.25	2.30333	0.176667
ENSMUSG00000031379	Pir	pirin [Source:MGI Symbol;Acc:MGI:1916906]	0.164921	-2.60015	3.15934e-13	5.33965e-12	yes	down	3.11	3.37	3.5	0.55	1.25	0.56	3.32667	0.786667
ENSMUSG00000001349	Cnn1	calponin 1 [Source:MGI Symbol;Acc:MGI:104979]	0.121208	-3.04444	3.39786e-13	5.72203e-12	yes	down	1.84	4.04	4.58	0.27	0.18	0.61	3.48667	0.353333
ENSMUSG00000045932	Ifit2	interferon-induced protein with tetratricopeptide repeats 2 [Source:MGI Symbol;Acc:MGI:99449]	2.149	1.10366	3.55126e-13	5.97497e-12	yes	up	12.45	8.27	7.29	21.86	21.89	20.46	9.33667	21.4033
ENSMUSG00000001333	Sync	syncoilin [Source:MGI Symbol;Acc:MGI:1916078]	0.0714255	-3.80742	3.90603e-13	6.54778e-12	yes	down	2.05	2	1.3	0.13	0.17	0.11	1.78333	0.136667
ENSMUSG00000020875	Hoxb9	homeobox B9 [Source:MGI Symbol;Acc:MGI:96190]	2.88759	1.52986	3.99501e-13	6.68537e-12	yes	up	1.42	1.58	1.59	4.51	5.33	4.7	1.53	4.84667
ENSMUSG00000039116	Adgrg6	adhesion G protein-coupled receptor G6 [Source:MGI Symbol;Acc:MGI:1916151]	0.152744	-2.71081	4.51297e-13	7.51838e-12	yes	down	0.75	0.79	0.98	0.11	0.13	0.1	0.84	0.113333
ENSMUSG00000039103	Nexn	nexilin [Source:MGI Symbol;Acc:MGI:1916060]	0.243035	-2.04076	4.96696e-13	8.25259e-12	yes	down	4.67	4.37	3.29	1.53	1.41	1.05	4.11	1.33
ENSMUSG00000044017	Adgrd1	adhesion G protein-coupled receptor D1 [Source:MGI Symbol;Acc:MGI:3041203]	0.0238533	-5.38967	5.6675e-13	9.37476e-12	yes	down	0.6	0.66	0.73	0.03	0.01	0.01	0.663333	0.0166667
ENSMUSG00000041828	Abca8a	ATP-binding cassette, sub-family A (ABC1), member 8a [Source:MGI Symbol;Acc:MGI:2386846]	0.0889664	-3.4906	6.49581e-13	1.06786e-11	yes	down	3.32	1.73	0.62	0.04	0.04	0.12	1.89	0.0666667
ENSMUSG00000039167	Adgrl4	adhesion G protein-coupled receptor L4 [Source:MGI Symbol;Acc:MGI:2655562]	2.97977	1.5752	7.07702e-13	1.15931e-11	yes	up	3.16	2.27	1.6	4.61	6.31	4.53	2.34333	5.15
ENSMUSG00000006678	Pola1	polymerase (DNA directed), alpha 1 [Source:MGI Symbol;Acc:MGI:99660]	2.18036	1.12457	9.84707e-13	1.60884e-11	yes	up	7.88	5.68	4.57	12.95	14.14	11.64	6.04333	12.91
ENSMUSG00000045287	Rtn4rl1	reticulon 4 receptor-like 1 [Source:MGI Symbol;Acc:MGI:2661375]	0.035954	-4.7977	1.10998e-12	1.81035e-11	yes	down	0.73	0.86	1.11	0.04	0.03	0.03	0.9	0.0333333
ENSMUSG00000031714	Gab1	growth factor receptor bound protein 2-associated protein 1 [Source:MGI Symbol;Acc:MGI:108088]	0.450219	-1.1513	1.18908e-12	1.9326e-11	yes	down	3.53	3.47	3.15	1.62	1.54	1.78	3.38333	1.64667
ENSMUSG00000027602	Map1lc3a	microtubule-associated protein 1 light chain 3 alpha [Source:MGI Symbol;Acc:MGI:1915661]	0.496811	-1.00923	1.24982e-12	2.02954e-11	yes	down	40.22	46.37	51.16	24.77	25.24	26.36	45.9167	25.4567
ENSMUSG00000018427	Ypel2	yippee like 2 [Source:MGI Symbol;Acc:MGI:1925114]	2.08312	1.05875	1.32715e-12	2.14949e-11	yes	up	3.29	2.73	6.35	6.7	7.58	5.66	4.12333	6.64667
ENSMUSG00000026471	Mr1	major histocompatibility complex, class I-related [Source:MGI Symbol;Acc:MGI:1195463]	2.07093	1.05028	1.34529e-12	2.17699e-11	yes	up	6.28	4.39	4.44	11.05	12.02	10.78	5.03667	11.2833
ENSMUSG00000031343	Gabra3	gamma-aminobutyric acid (GABA) A receptor, subunit alpha 3 [Source:MGI Symbol;Acc:MGI:95615]	0.125037	-2.99957	1.38672e-12	2.23627e-11	yes	down	0.87	1.39	1.42	0.15	0.36	0.13	1.22667	0.213333
ENSMUSG00000075590	Nrbp2	nuclear receptor binding protein 2 [Source:MGI Symbol;Acc:MGI:2385017]	0.123688	-3.01522	1.38819e-12	2.2367e-11	yes	down	1.15	2.43	1.27	0.74	0.2	0.67	1.61667	0.536667
ENSMUSG00000026890	Lhx6	LIM homeobox protein 6 [Source:MGI Symbol;Acc:MGI:1306803]	2.10077	1.07092	1.51421e-12	2.43554e-11	yes	up	4.15	4.19	3.06	10.28	8.56	9.49	3.8	9.44333
ENSMUSG00000056888	Glipr1	GLI pathogenesis-related 1 (glioma) [Source:MGI Symbol;Acc:MGI:1920940]	0.18455	-2.43791	1.6319e-12	2.62032e-11	yes	down	7.47	8.45	4.69	0.98	1.62	1.5	6.87	1.36667
ENSMUSG00000005357	Slc1a6	solute carrier family 1 (high affinity aspartate/glutamate transporter), member 6 [Source:MGI Symbol;Acc:MGI:1096331]	0.0791902	-3.65853	2.10898e-12	3.35171e-11	yes	down	1.6	2.58	1.64	0.13	0.29	0.08	1.94	0.166667
ENSMUSG00000097694	G730013B05Rik	RIKEN cDNA G730013B05 gene [Source:MGI Symbol;Acc:MGI:3588276]	2.26081	1.17684	2.2701e-12	3.60164e-11	yes	up	4.05	3.26	3.83	9.05	9.77	9.95	3.71333	9.59
ENSMUSG00000042078	Svop	SV2 related protein [Source:MGI Symbol;Acc:MGI:1915916]	0.0865701	-3.52999	2.30699e-12	3.65704e-11	yes	down	1.02	1.82	1.81	0.48	0.22	0.14	1.55	0.28
ENSMUSG00000024867	Pip5k1b	phosphatidylinositol-4-phosphate 5-kinase, type 1 beta [Source:MGI Symbol;Acc:MGI:107930]	0.170628	-2.55107	2.38467e-12	3.77377e-11	yes	down	2.09	2.81	1.75	0.51	0.46	0.28	2.21667	0.416667
ENSMUSG00000035000	Dpp4	dipeptidylpeptidase 4 [Source:MGI Symbol;Acc:MGI:94919]	0.0124065	-6.33277	2.40411e-12	3.79809e-11	yes	down	0.75	0.79	0.85	0.01	0.83	0	0.796667	0.28
ENSMUSG00000006435	Neurl1a	neuralized E3 ubiquitin protein ligase 1A [Source:MGI Symbol;Acc:MGI:1334263]	0.13808	-2.85642	2.4249e-12	3.82768e-11	yes	down	1.13	1.56	1.72	0.31	0.13	0.34	1.47	0.26
ENSMUSG00000039529	Atp8b1	ATPase, class I, type 8B, member 1 [Source:MGI Symbol;Acc:MGI:1859665]	0.212934	-2.23152	2.73757e-12	4.31392e-11	yes	down	1.43	0.87	0.78	0.3	0.72	0.26	1.02667	0.426667
ENSMUSG00000062980	Cped1	cadherin-like and PC-esterase domain containing 1 [Source:MGI Symbol;Acc:MGI:2444814]	0.226678	-2.14128	2.90208e-12	4.56545e-11	yes	down	1.85	1.16	1.01	0.36	0.24	0.5	1.34	0.366667
ENSMUSG00000071540	3425401B19Rik	RIKEN cDNA 3425401B19 gene [Source:MGI Symbol;Acc:MGI:3588196]	0.0501574	-4.31739	3.06385e-12	4.81587e-11	yes	down	0.59	0.53	0.43	0.03	0.39	0.02	0.516667	0.146667
ENSMUSG00000046341	Gm11223	predicted gene 11223 [Source:MGI Symbol;Acc:MGI:3651631]	0.232555	-2.10436	3.07126e-12	4.82346e-11	yes	down	9.16	11.53	8.18	2.77	2.4	2.08	9.62333	2.41667
ENSMUSG00000091900	Gm4353	predicted gene 4353 [Source:MGI Symbol;Acc:MGI:3782538]	0.200928	-2.31525	3.24544e-12	5.07563e-11	yes	down	7.87	9.3	7.68	1.26	2.73	1.48	8.28333	1.82333
ENSMUSG00000038967	Pdk2	pyruvate dehydrogenase kinase, isoenzyme 2 [Source:MGI Symbol;Acc:MGI:1343087]	0.379069	-1.39947	3.29544e-12	5.1495e-11	yes	down	8.25	9.85	11.7	3.49	4.56	4.36	9.93333	4.13667
ENSMUSG00000026170	Cyp27a1	cytochrome P450, family 27, subfamily a, polypeptide 1 [Source:MGI Symbol;Acc:MGI:88594]	0.0771909	-3.69543	3.37402e-12	5.26787e-11	yes	down	1.61	2.2	1.68	0.2	0.09	0.15	1.83	0.146667
ENSMUSG00000036067	Slc2a6	solute carrier family 2 (facilitated glucose transporter), member 6 [Source:MGI Symbol;Acc:MGI:2443286]	0.198669	-2.33156	3.45296e-12	5.37761e-11	yes	down	2.31	2.28	2.97	0.54	0.84	0.49	2.52	0.623333
ENSMUSG00000018395	Kif3a	kinesin family member 3A [Source:MGI Symbol;Acc:MGI:107689]	2.12509	1.08752	3.99088e-12	6.18952e-11	yes	up	9.83	6.53	5.74	16.85	16.43	19.47	7.36667	17.5833
ENSMUSG00000103847	Gm20056	predicted gene, 20056 [Source:MGI Symbol;Acc:MGI:5012241]	0.265892	-1.91109	4.0059e-12	6.20765e-11	yes	down	4.32	4.91	3.17	0.68	1.47	1.47	4.13333	1.20667
ENSMUSG00000018672	Copz2	coatomer protein complex, subunit zeta 2 [Source:MGI Symbol;Acc:MGI:1929008]	0.486021	-1.04091	4.01614e-12	6.21835e-11	yes	down	36.15	42.08	46.3	20.99	22.4	22.68	41.51	22.0233
ENSMUSG00000050199	Lgr4	leucine-rich repeat-containing G protein-coupled receptor 4 [Source:MGI Symbol;Acc:MGI:1891468]	0.237756	-2.07245	4.37246e-12	6.74205e-11	yes	down	1.27	1	1.12	0.24	0.32	0.33	1.13	0.296667
ENSMUSG00000031760	Mt3	metallothionein 3 [Source:MGI Symbol;Acc:MGI:97173]	0.0546949	-4.19245	4.52972e-12	6.97877e-11	yes	down	10.61	9.18	10.13	0.49	1.09	0.18	9.97333	0.586667
ENSMUSG00000050908	Tvp23a	trans-golgi network vesicle protein 23A [Source:MGI Symbol;Acc:MGI:3665441]	0.272713	-1.87455	4.92028e-12	7.53689e-11	yes	down	2.74	2.05	3.26	0.68	0.64	0.83	2.68333	0.716667
ENSMUSG00000044576	Garem2	GRB2 associated regulator of MAPK1 subtype 2 [Source:MGI Symbol;Acc:MGI:2685290]	0.346466	-1.52921	4.95604e-12	7.57299e-11	yes	down	2.59	2.41	3.04	0.95	1.14	0.93	2.68	1.00667
ENSMUSG00000106847	Peg13	paternally expressed 13 [Source:MGI Symbol;Acc:MGI:2663476]	0.261846	-1.93321	4.98591e-12	7.60617e-11	yes	down	1.25	1.39	1.62	0.42	0.36	0.42	1.42	0.4
ENSMUSG00000031561	Tenm3	teneurin transmembrane protein 3 [Source:MGI Symbol;Acc:MGI:1345183]	0.188196	-2.40969	5.10329e-12	7.77886e-11	yes	down	0.5	0.53	0.86	0.15	0.18	0.22	0.63	0.183333
ENSMUSG00000038264	Sema7a	sema domain, immunoglobulin domain (Ig), and GPI membrane anchor, (semaphorin) 7A [Source:MGI Symbol;Acc:MGI:1306826]	3.66251	1.87283	5.2799e-12	8.04149e-11	yes	up	0.72	0.48	0.51	2.26	2.34	2.23	0.57	2.27667
ENSMUSG00000062309	Rpp25	ribonuclease P/MRP 25 subunit [Source:MGI Symbol;Acc:MGI:2143151]	0.0855959	-3.54631	5.29515e-12	8.05813e-11	yes	down	2.39	2.44	2.45	0.24	0.17	0.26	2.42667	0.223333
ENSMUSG00000048779	P2ry6	pyrimidinergic receptor P2Y, G-protein coupled, 6 [Source:MGI Symbol;Acc:MGI:2673874]	0.445317	-1.1671	5.63785e-12	8.5587e-11	yes	down	8.32	7.19	8.23	3.94	3.53	3.81	7.91333	3.76
ENSMUSG00000042190	Cmklr1	chemokine-like receptor 1 [Source:MGI Symbol;Acc:MGI:109603]	0.190853	-2.38946	6.03694e-12	9.14965e-11	yes	down	2.22	2.21	2.43	0.56	0.3	0.55	2.28667	0.47
ENSMUSG00000023915	Tnfrsf21	tumor necrosis factor receptor superfamily, member 21 [Source:MGI Symbol;Acc:MGI:2151075]	0.340803	-1.55299	6.05457e-12	9.16891e-11	yes	down	3.08	2.98	2.18	0.89	1.03	1.02	2.74667	0.98
ENSMUSG00000042821	Snai1	snail family zinc finger 1 [Source:MGI Symbol;Acc:MGI:98330]	0.494078	-1.01719	6.91878e-12	1.04522e-10	yes	down	17.93	17.09	20.47	9.38	9.29	11.01	18.4967	9.89333
ENSMUSG00000074738	Fndc10	fibronectin type III domain containing 10 [Source:MGI Symbol;Acc:MGI:2444790]	0.113604	-3.13791	7.42492e-12	1.12077e-10	yes	down	1.55	2.16	1.58	0.27	0.22	0.16	1.76333	0.216667
ENSMUSG00000022332	Khdrbs3	KH domain containing, RNA binding, signal transduction associated 3 [Source:MGI Symbol;Acc:MGI:1313312]	0.252435	-1.98602	7.67898e-12	1.15818e-10	yes	down	4.04	4.49	4.88	1.16	1.77	0.92	4.47	1.28333
ENSMUSG00000002012	Pnck	pregnancy upregulated non-ubiquitously expressed CaM kinase [Source:MGI Symbol;Acc:MGI:1347357]	2.32905	1.21974	1.00425e-11	1.5013e-10	yes	up	4.63	5.02	5.37	11.53	12.23	13.31	5.00667	12.3567
ENSMUSG00000037736	Limch1	LIM and calponin homology domains 1 [Source:MGI Symbol;Acc:MGI:1924819]	0.161881	-2.62699	1.03923e-11	1.55235e-10	yes	down	1.88	1.06	0.76	0.4	0.88	0.21	1.23333	0.496667
ENSMUSG00000087408	Cers1	ceramide synthase 1 [Source:MGI Symbol;Acc:MGI:2136690]	0.0987447	-3.34015	1.05622e-11	1.57647e-10	yes	down	1.03	1.44	1.46	0.08	0.15	0.19	1.31	0.14
ENSMUSG00000022537	Tmem44	transmembrane protein 44 [Source:MGI Symbol;Acc:MGI:1924489]	2.70632	1.43633	1.09671e-11	1.63558e-10	yes	up	1.42	1.57	0.93	3.69	3.94	3.85	1.30667	3.82667
ENSMUSG00000026831	1700007K13Rik	RIKEN cDNA 1700007K13 gene [Source:MGI Symbol;Acc:MGI:1916577]	0.0605339	-4.04611	1.31443e-11	1.94782e-10	yes	down	5.37	4.32	5.71	0.25	0.12	0.63	5.13333	0.333333
ENSMUSG00000117438	Rpsa-ps7	ribosomal protein SA, pseudogene 7 [Source:MGI Symbol;Acc:MGI:3643805]	0.1785	-2.486	1.69664e-11	2.49832e-10	yes	down	6.15	7.02	6	0.94	1.57	1.2	6.39	1.23667
ENSMUSG00000018425	Dhx40	DEAH (Asp-Glu-Ala-His) box polypeptide 40 [Source:MGI Symbol;Acc:MGI:1914737]	2.04353	1.03106	1.73348e-11	2.54854e-10	yes	up	5.5	4.5	3.31	10.2	9.72	9.41	4.43667	9.77667
ENSMUSG00000045658	Pid1	phosphotyrosine interaction domain containing 1 [Source:MGI Symbol;Acc:MGI:2138391]	0.297338	-1.74982	1.74032e-11	2.55659e-10	yes	down	3.32	3.14	2.38	1.48	1.08	1.08	2.94667	1.21333
ENSMUSG00000020182	Ddc	dopa decarboxylase [Source:MGI Symbol;Acc:MGI:94876]	0.0987322	-3.34034	1.80967e-11	2.65637e-10	yes	down	1.64	1.94	2.48	0.63	0.27	0.25	2.02	0.383333
ENSMUSG00000043557	Mdga1	MAM domain containing glycosylphosphatidylinositol anchor 1 [Source:MGI Symbol;Acc:MGI:1922012]	0.26723	-1.90385	2.22414e-11	3.24941e-10	yes	down	1.06	1.63	3.08	0.41	0.19	0.74	1.92333	0.446667
ENSMUSG00000017400	Stac2	SH3 and cysteine rich domain 2 [Source:MGI Symbol;Acc:MGI:2144518]	0.188844	-2.40473	2.28609e-11	3.3373e-10	yes	down	1.27	1.87	1.74	0.39	0.33	0.29	1.62667	0.336667
ENSMUSG00000039735	Fnbp1l	formin binding protein 1-like [Source:MGI Symbol;Acc:MGI:1925642]	2.05744	1.04085	2.32543e-11	3.39207e-10	yes	up	6.31	4.51	3.69	10.04	10.71	11.53	4.83667	10.76
ENSMUSG00000019848	Popdc3	popeye domain containing 3 [Source:MGI Symbol;Acc:MGI:1930153]	0.0483753	-4.36958	2.66894e-11	3.87495e-10	yes	down	1.47	1.5	1.86	0.12	0.11	0.09	1.61	0.106667
ENSMUSG00000018411	Mapt	microtubule-associated protein tau [Source:MGI Symbol;Acc:MGI:97180]	3.40325	1.76691	2.84839e-11	4.12585e-10	yes	up	0.64	1.28	0.67	2.84	3.17	2.9	0.863333	2.97
ENSMUSG00000030930	Chst15	carbohydrate sulfotransferase 15 [Source:MGI Symbol;Acc:MGI:1924840]	0.0594176	-4.07297	3.10676e-11	4.48069e-10	yes	down	0.63	0.41	0.64	0.03	0.52	0.03	0.56	0.193333
ENSMUSG00000098132	Rassf10	Ras association (RalGDS/AF-6) domain family (N-terminal) member 10 [Source:MGI Symbol;Acc:MGI:1925998]	0.064136	-3.96272	3.30223e-11	4.74635e-10	yes	down	0.86	0.91	0.63	0.09	0.05	0.03	0.8	0.0566667
ENSMUSG00000027452	Acss1	acyl-CoA synthetase short-chain family member 1 [Source:MGI Symbol;Acc:MGI:1915988]	0.0750819	-3.73539	3.6812e-11	5.27478e-10	yes	down	0.86	0.71	0.77	0.29	0.08	0.03	0.78	0.133333
ENSMUSG00000029814	Igf2bp3	insulin-like growth factor 2 mRNA binding protein 3 [Source:MGI Symbol;Acc:MGI:1890359]	0.210827	-2.24587	3.71406e-11	5.31778e-10	yes	down	1.81	1.24	1	0.25	0.27	0.4	1.35	0.306667
ENSMUSG00000032289	Thsd4	thrombospondin, type I, domain containing 4 [Source:MGI Symbol;Acc:MGI:2672033]	0.14954	-2.7414	3.86614e-11	5.5228e-10	yes	down	0.88	0.8	0.9	0.04	0.09	0.21	0.86	0.113333
ENSMUSG00000071369	Map3k5	mitogen-activated protein kinase kinase kinase 5 [Source:MGI Symbol;Acc:MGI:1346876]	0.143954	-2.79632	4.19297e-11	5.95773e-10	yes	down	0.78	0.52	0.77	0.1	0.36	0.14	0.69	0.2
ENSMUSG00000048416	Mlf1	myeloid leukemia factor 1 [Source:MGI Symbol;Acc:MGI:1341819]	0.0506103	-4.30443	4.2728e-11	6.06653e-10	yes	down	3.87	3.57	2.07	0.11	0.36	0.06	3.17	0.176667
ENSMUSG00000074934	Grem1	gremlin 1, DAN family BMP antagonist [Source:MGI Symbol;Acc:MGI:1344337]	3.2635	1.70642	4.34422e-11	6.1492e-10	yes	up	0.79	0.59	0.42	2.08	2.19	2.06	0.6	2.11
ENSMUSG00000032584	Mst1r	macrophage stimulating 1 receptor (c-met-related tyrosine kinase) [Source:MGI Symbol;Acc:MGI:99614]	0.121747	-3.03804	4.35206e-11	6.15563e-10	yes	down	2.05	1.02	1.7	0.08	0.11	0.55	1.59	0.246667
ENSMUSG00000022360	Atad2	ATPase family, AAA domain containing 2 [Source:MGI Symbol;Acc:MGI:1917722]	2.1091	1.07663	4.47191e-11	6.31078e-10	yes	up	16.5	9.88	8.03	24.82	26.03	25.52	11.47	25.4567
ENSMUSG00000073405	H2-T-ps	histocompatibility 2, T region locus, pseudogene [Source:MGI Symbol;Acc:MGI:2442805]	0.0564597	-4.14663	4.49125e-11	6.32848e-10	yes	down	2.98	3.19	2.76	0.12	0.19	0.25	2.97667	0.186667
ENSMUSG00000001493	Meox1	mesenchyme homeobox 1 [Source:MGI Symbol;Acc:MGI:103220]	2.51107	1.3283	4.79828e-11	6.72553e-10	yes	up	2.8	1.88	2.35	5.71	6.53	6.83	2.34333	6.35667
ENSMUSG00000006651	Aplp1	amyloid beta (A4) precursor-like protein 1 [Source:MGI Symbol;Acc:MGI:88046]	0.321241	-1.63827	4.97042e-11	6.94592e-10	yes	down	3.24	3.78	3.08	1.19	1.15	1.17	3.36667	1.17
ENSMUSG00000030621	Me3	malic enzyme 3, NADP(+)-dependent, mitochondrial [Source:MGI Symbol;Acc:MGI:1916679]	0.166398	-2.58729	5.33064e-11	7.42704e-10	yes	down	3.01	2.82	2.6	0.77	0.7	0.29	2.81	0.586667
ENSMUSG00000027068	Dhrs9	dehydrogenase/reductase (SDR family) member 9 [Source:MGI Symbol;Acc:MGI:2442798]	2.69061	1.42793	5.52239e-11	7.68272e-10	yes	up	1.33	0.95	0.81	2.66	3	3.31	1.03	2.99
ENSMUSG00000067158	Col4a4	collagen, type IV, alpha 4 [Source:MGI Symbol;Acc:MGI:104687]	0.0416423	-4.58581	5.60719e-11	7.77747e-10	yes	down	0.32	0.29	0.3	0.01	0.03	0.01	0.303333	0.0166667
ENSMUSG00000091553	Serpina3e-ps	serine (or cysteine) peptidase inhibitor, clade A, member 3E, pseudogene [Source:MGI Symbol;Acc:MGI:2182837]	0.0553269	-4.17588	5.86271e-11	8.12585e-10	yes	down	2.04	2.85	2.74	0.2	0.1	0.15	2.54333	0.15
ENSMUSG00000002104	Rapsn	receptor-associated protein of the synapse [Source:MGI Symbol;Acc:MGI:99422]	0.195785	-2.35266	6.48595e-11	8.95638e-10	yes	down	2.97	4.07	4.09	0.61	0.66	1.13	3.71	0.8
ENSMUSG00000055745	Rtl6	retrotransposon Gag like 6 [Source:MGI Symbol;Acc:MGI:2675858]	0.154345	-2.69577	7.2399e-11	9.96796e-10	yes	down	0.78	0.94	0.88	0.19	0.16	0.08	0.866667	0.143333
ENSMUSG00000024990	Rbp4	retinol binding protein 4, plasma [Source:MGI Symbol;Acc:MGI:97879]	0.0883334	-3.5009	8.10151e-11	1.10806e-09	yes	down	3.88	5.4	3.73	0.14	0.89	0.44	4.33667	0.49
ENSMUSG00000057969	Sema3b	sema domain, immunoglobulin domain (Ig), short basic domain, secreted, (semaphorin) 3B [Source:MGI Symbol;Acc:MGI:107561]	0.34062	-1.55376	8.32212e-11	1.1349e-09	yes	down	2.77	3.13	3.97	1.32	1.27	1.63	3.29	1.40667
ENSMUSG00000044006	Cilp2	cartilage intermediate layer protein 2 [Source:MGI Symbol;Acc:MGI:1915959]	0.272976	-1.87315	8.34594e-11	1.13732e-09	yes	down	1.32	1.3	1.28	0.35	0.38	0.43	1.3	0.386667
ENSMUSG00000032355	Mlip	muscular LMNA-interacting protein [Source:MGI Symbol;Acc:MGI:1916892]	0.0305632	-5.03206	8.46576e-11	1.1528e-09	yes	down	2.52	2.55	2.79	0.04	0	0.1	2.62	0.0466667
ENSMUSG00000040584	Abcb1a	ATP-binding cassette, sub-family B (MDR/TAP), member 1A [Source:MGI Symbol;Acc:MGI:97570]	5.11155	2.35376	8.9531e-11	1.21739e-09	yes	up	0.45	0.33	0.27	1.99	2.09	1.49	0.35	1.85667
ENSMUSG00000057657	Rps18-ps3	ribosomal protein S18, pseudogene 3 [Source:MGI Symbol;Acc:MGI:3642474]	0.167595	-2.57695	9.14636e-11	1.24276e-09	yes	down	35.43	36.99	50.03	12.41	2.62	6.84	40.8167	7.29
ENSMUSG00000024526	Cidea	cell death-inducing DNA fragmentation factor, alpha subunit-like effector A [Source:MGI Symbol;Acc:MGI:1270845]	0.0235143	-5.41032	9.78589e-11	1.32675e-09	yes	down	2.68	3.21	3.07	0.16	0	0.06	2.98667	0.0733333
ENSMUSG00000040170	Fmo2	flavin containing monooxygenase 2 [Source:MGI Symbol;Acc:MGI:1916776]	0.0816691	-3.61407	1.03234e-10	1.3976e-09	yes	down	7.68	1.62	0.48	0.06	0.19	0.12	3.26	0.123333
ENSMUSG00000018507	Trpv2	transient receptor potential cation channel, subfamily V, member 2 [Source:MGI Symbol;Acc:MGI:1341836]	0.30411	-1.71734	1.03855e-10	1.40498e-09	yes	down	2.27	2.76	3.26	0.94	1.1	0.87	2.76333	0.97
ENSMUSG00000038143	Stox2	storkhead box 2 [Source:MGI Symbol;Acc:MGI:1918319]	0.203391	-2.29767	1.08908e-10	1.47227e-09	yes	down	0.79	0.54	0.36	0.08	0.11	0.25	0.563333	0.146667
ENSMUSG00000046058	Eid2	EP300 interacting inhibitor of differentiation 2 [Source:MGI Symbol;Acc:MGI:2681174]	0.150654	-2.73069	1.20173e-10	1.61869e-09	yes	down	2.96	2.6	3.23	0.37	0.4	0.66	2.93	0.476667
ENSMUSG00000019989	Enpp3	ectonucleotide pyrophosphatase/phosphodiesterase 3 [Source:MGI Symbol;Acc:MGI:2143702]	0.0677617	-3.88339	1.24861e-10	1.67941e-09	yes	down	0.85	0.51	1.19	0.04	0.12	0.12	0.85	0.0933333
ENSMUSG00000057751	Megf6	multiple EGF-like-domains 6 [Source:MGI Symbol;Acc:MGI:1919351]	0.107229	-3.22124	1.49497e-10	1.98783e-09	yes	down	0.74	0.48	1.14	0.07	0.11	0.07	0.786667	0.0833333
ENSMUSG00000021087	Rtn1	reticulon 1 [Source:MGI Symbol;Acc:MGI:1933947]	0.211719	-2.23978	1.6054e-10	2.13314e-09	yes	down	1.76	1.7	2.01	0.57	0.32	0.31	1.82333	0.4
ENSMUSG00000070867	Trabd2b	TraB domain containing 2B [Source:MGI Symbol;Acc:MGI:3650152]	0.355202	-1.49329	1.65827e-10	2.20025e-09	yes	down	1.14	1.27	1.13	0.47	0.45	0.45	1.18	0.456667
ENSMUSG00000073402	Gm8909	predicted gene 8909 [Source:MGI Symbol;Acc:MGI:3704134]	0.0244631	-5.35325	1.67602e-10	2.22221e-09	yes	down	3.19	3.69	4.19	0.07	0.13	0.05	3.69	0.0833333
ENSMUSG00000029059	Prxl2b	peroxiredoxin like 2B [Source:MGI Symbol;Acc:MGI:1913719]	0.183781	-2.44394	1.69718e-10	2.24707e-09	yes	down	6.9	5.05	8.24	1.46	1.78	1.2	6.73	1.48
ENSMUSG00000022840	Adcy5	adenylate cyclase 5 [Source:MGI Symbol;Acc:MGI:99673]	0.120006	-3.05882	1.7323e-10	2.29195e-09	yes	down	0.43	0.56	0.35	0.08	0.06	0.04	0.446667	0.06
ENSMUSG00000028064	Sema4a	sema domain, immunoglobulin domain (Ig), transmembrane domain (TM) and short cytoplasmic domain, (semaphorin) 4A [Source:MGI Symbol;Acc:MGI:107560]	0.223668	-2.16057	1.73956e-10	2.2999e-09	yes	down	2.24	2.25	1.46	0.4	0.74	1.05	1.98333	0.73
ENSMUSG00000034947	Tmem106a	transmembrane protein 106A [Source:MGI Symbol;Acc:MGI:1922056]	0.470151	-1.0888	1.77814e-10	2.34594e-09	yes	down	8.24	10.09	9.65	3.98	4.14	4.39	9.32667	4.17
ENSMUSG00000064179	Tnnt1	troponin T1, skeletal, slow [Source:MGI Symbol;Acc:MGI:1333868]	0.0464976	-4.4267	1.81726e-10	2.39586e-09	yes	down	5.11	3.52	4.16	0.18	0.09	0.37	4.26333	0.213333
ENSMUSG00000063286	Gvin-ps7	GTPase, very large interferon inducible, pseudogene 7 [Source:MGI Symbol;Acc:MGI:3644223]	2.70836	1.43742	1.87621e-10	2.46834e-09	yes	up	1.31	1.06	0.78	3.17	2.96	3.11	1.05	3.08
ENSMUSG00000005360	Slc1a3	solute carrier family 1 (glial high affinity glutamate transporter), member 3 [Source:MGI Symbol;Acc:MGI:99917]	0.225221	-2.15059	2.1117e-10	2.76838e-09	yes	down	1.26	1.12	1.4	0.35	0.32	0.73	1.26	0.466667
ENSMUSG00000023571	C1qtnf12	C1q and tumor necrosis factor related 12 [Source:MGI Symbol;Acc:MGI:1914639]	0.133888	-2.9009	2.22916e-10	2.91621e-09	yes	down	2.27	4.34	3.86	1.39	0.75	0.98	3.49	1.04
ENSMUSG00000027956	Tmem144	transmembrane protein 144 [Source:MGI Symbol;Acc:MGI:1917902]	0.329555	-1.60141	2.25794e-10	2.95179e-09	yes	down	3.71	3.13	3.14	1.31	0.8	1.34	3.32667	1.15
ENSMUSG00000036242	Armh4	armadillo-like helical domain containing 4 [Source:MGI Symbol;Acc:MGI:1914669]	0.138516	-2.85188	2.30145e-10	3.00656e-09	yes	down	1.15	0.96	0.73	0.13	0.13	0.18	0.946667	0.146667
ENSMUSG00000035873	Pawr	PRKC, apoptosis, WT1, regulator [Source:MGI Symbol;Acc:MGI:2149961]	0.130727	-2.93537	2.5564e-10	3.32564e-09	yes	down	3.06	1.81	1.74	0.19	0.34	0.4	2.20333	0.31
ENSMUSG00000081788	Gm5898	predicted gene 5898 [Source:MGI Symbol;Acc:MGI:3644921]	0.211021	-2.24454	2.6413e-10	3.4313e-09	yes	down	2.15	2.02	2.15	0.44	0.55	0.47	2.10667	0.486667
ENSMUSG00000030579	Tyrobp	TYRO protein tyrosine kinase binding protein [Source:MGI Symbol;Acc:MGI:1277211]	0.191868	-2.38181	2.68153e-10	3.47871e-09	yes	down	10.5	12.07	11.03	1.7	3.04	2.36	11.2	2.36667
ENSMUSG00000031012	Cask	calcium/calmodulin-dependent serine protein kinase (MAGUK family) [Source:MGI Symbol;Acc:MGI:1309489]	0.349459	-1.5168	3.02614e-10	3.90403e-09	yes	down	2.75	2.62	3.35	1.99	1.23	0.78	2.90667	1.33333
ENSMUSG00000020251	Glt8d2	glycosyltransferase 8 domain containing 2 [Source:MGI Symbol;Acc:MGI:1922032]	0.185428	-2.43107	3.06779e-10	3.95504e-09	yes	down	2.36	2.35	2.39	0.48	0.34	0.44	2.36667	0.42
ENSMUSG00000032285	Dnaja4	DnaJ heat shock protein family (Hsp40) member A4 [Source:MGI Symbol;Acc:MGI:1927638]	0.394028	-1.34363	3.1278e-10	4.02405e-09	yes	down	3.34	3.28	3.79	1.52	1.59	1.52	3.47	1.54333
ENSMUSG00000074671	Tspyl3	TSPY-like 3 [Source:MGI Symbol;Acc:MGI:2139328]	0.184675	-2.43694	3.24757e-10	4.1695e-09	yes	down	1.33	1.19	1.59	0.25	0.38	0.19	1.37	0.273333
ENSMUSG00000029167	Ppargc1a	peroxisome proliferative activated receptor, gamma, coactivator 1 alpha [Source:MGI Symbol;Acc:MGI:1342774]	2.62215	1.39075	4.02047e-10	5.10904e-09	yes	up	1.34	1.07	0.73	2.38	2.48	3	1.04667	2.62
ENSMUSG00000031209	Heph	hephaestin [Source:MGI Symbol;Acc:MGI:1332240]	0.480756	-1.05662	4.15385e-10	5.27134e-09	yes	down	3.5	3.19	3.06	1.83	1.51	1.74	3.25	1.69333
ENSMUSG00000079588	Tmem182	transmembrane protein 182 [Source:MGI Symbol;Acc:MGI:1923725]	0.0863815	-3.53313	4.39487e-10	5.56962e-09	yes	down	1.07	0.99	0.92	0.15	0.08	0.04	0.993333	0.09
ENSMUSG00000044927	H1f10	H1.10 linker histone [Source:MGI Symbol;Acc:MGI:2685307]	0.0979155	-3.35232	4.41533e-10	5.59175e-09	yes	down	3.2	2.39	2.18	0.24	0.21	0.36	2.59	0.27
ENSMUSG00000031297	Slc7a3	solute carrier family 7 (cationic amino acid transporter, y+ system), member 3 [Source:MGI Symbol;Acc:MGI:1100521]	0.0894368	-3.48299	4.42412e-10	5.59908e-09	yes	down	1.14	1.48	1.16	0.12	0.21	0.04	1.26	0.123333
ENSMUSG00000078134	Srsf3-ps	serine and arginine rich splicing factor 3, pseudogene [Source:MGI Symbol;Acc:MGI:3649769]	0.246469	-2.02052	4.48816e-10	5.67627e-09	yes	down	5.19	3.69	4.82	1.34	1.34	0.94	4.56667	1.20667
ENSMUSG00000037649	H2-DMa	histocompatibility 2, class II, locus DMa [Source:MGI Symbol;Acc:MGI:95921]	0.278108	-1.84629	4.50081e-10	5.68841e-09	yes	down	6.21	5.97	6.11	1.61	2.2	2.81	6.09667	2.20667
ENSMUSG00000034613	Ppm1h	protein phosphatase 1H (PP2C domain containing) [Source:MGI Symbol;Acc:MGI:2442087]	0.322449	-1.63286	4.63417e-10	5.85299e-09	yes	down	3.38	4.44	4.22	0.95	1.29	1.92	4.01333	1.38667
ENSMUSG00000103567	Pcdhga5	protocadherin gamma subfamily A, 5 [Source:MGI Symbol;Acc:MGI:1935217]	0.238487	-2.06802	4.96167e-10	6.24547e-09	yes	down	1.1	0.97	1.16	0.37	0.21	0.23	1.07667	0.27
ENSMUSG00000002428	Hltf	helicase-like transcription factor [Source:MGI Symbol;Acc:MGI:1196437]	2.35556	1.23607	5.07603e-10	6.3765e-09	yes	up	1.51	1.04	0.95	2.93	3.55	3.22	1.16667	3.23333
ENSMUSG00000034957	Cebpa	CCAAT/enhancer binding protein (C/EBP), alpha [Source:MGI Symbol;Acc:MGI:99480]	0.126473	-2.98309	5.24659e-10	6.58189e-09	yes	down	1.09	1.55	1.02	0.14	0.21	0.18	1.22	0.176667
ENSMUSG00000026664	Phyh	phytanoyl-CoA hydroxylase [Source:MGI Symbol;Acc:MGI:891978]	0.404635	-1.30531	5.43754e-10	6.81227e-09	yes	down	8.73	8.66	9.17	4.4	3.1	4.1	8.85333	3.86667
ENSMUSG00000021250	Fos	FBJ osteosarcoma oncogene [Source:MGI Symbol;Acc:MGI:95574]	0.304518	-1.7154	5.49801e-10	6.87878e-09	yes	down	3.91	3.71	3.79	1.57	1.15	0.89	3.80333	1.20333
ENSMUSG00000070498	Tmem132b	transmembrane protein 132B [Source:MGI Symbol;Acc:MGI:3609245]	3.74127	1.90353	5.70628e-10	7.12501e-09	yes	up	0.28	0.29	0.13	0.88	1.09	0.84	0.233333	0.936667
ENSMUSG00000026535	Ifi202b	interferon activated gene 202B [Source:MGI Symbol;Acc:MGI:1347083]	0.041948	-4.57526	6.08498e-10	7.57251e-09	yes	down	1.66	1.34	1.5	0.13	0.04	0.03	1.5	0.0666667
ENSMUSG00000057606	Colq	collagen-like tail subunit (single strand of homotrimer) of asymmetric acetylcholinesterase [Source:MGI Symbol;Acc:MGI:1338761]	0.136349	-2.87462	6.35825e-10	7.89677e-09	yes	down	0.98	1.48	1.03	0.13	0.22	0.17	1.16333	0.173333
ENSMUSG00000003585	Sec14l2	SEC14-like lipid binding 2 [Source:MGI Symbol;Acc:MGI:1915065]	2.32605	1.21788	6.41579e-10	7.95579e-09	yes	up	2.3	2.04	2.09	4.61	5.21	6.41	2.14333	5.41
ENSMUSG00000058492	Scp2-ps2	sterol carrier protein 2, pseudogene 2 [Source:MGI Symbol;Acc:MGI:107679]	0.118308	-3.07939	6.49076e-10	8.03991e-09	yes	down	2.49	3.11	2.77	0.19	0.46	0.4	2.79	0.35
ENSMUSG00000053469	Tg	thyroglobulin [Source:MGI Symbol;Acc:MGI:98733]	0.0929338	-3.42765	6.95177e-10	8.58245e-09	yes	down	0.93	1.08	1.35	0.13	0.07	0.03	1.12	0.0766667
ENSMUSG00000037280	Galnt6	polypeptide N-acetylgalactosaminyltransferase 6 [Source:MGI Symbol;Acc:MGI:1891640]	0.198132	-2.33547	7.43646e-10	9.15053e-09	yes	down	0.95	1.03	1.07	0.17	0.27	0.23	1.01667	0.223333
ENSMUSG00000041361	Myzap	myocardial zonula adherens protein [Source:MGI Symbol;Acc:MGI:2142908]	0.475119	-1.07364	7.49752e-10	9.21957e-09	yes	down	7.73	7.54	8.04	3.94	4.09	3.18	7.77	3.73667
ENSMUSG00000032000	Birc3	baculoviral IAP repeat-containing 3 [Source:MGI Symbol;Acc:MGI:1197007]	0.479832	-1.0594	7.68146e-10	9.43954e-09	yes	down	8.42	7.53	5.63	3.7	2.86	4.11	7.19333	3.55667
ENSMUSG00000002108	Nr1h3	nuclear receptor subfamily 1, group H, member 3 [Source:MGI Symbol;Acc:MGI:1352462]	0.289119	-1.79027	7.73597e-10	9.499e-09	yes	down	4.66	6.73	4.22	1.55	1.42	1.41	5.20333	1.46
ENSMUSG00000028919	Arhgef19	Rho guanine nucleotide exchange factor (GEF) 19 [Source:MGI Symbol;Acc:MGI:1925912]	0.346171	-1.53044	7.74004e-10	9.499e-09	yes	down	3.31	4.35	3.77	1.72	2.41	1.02	3.81	1.71667
ENSMUSG00000086298	Gm11716	predicted gene 11716 [Source:MGI Symbol;Acc:MGI:3649215]	0.160059	-2.64332	7.81125e-10	9.58009e-09	yes	down	6.17	8.75	9.92	1.34	1.46	1.45	8.28	1.41667
ENSMUSG00000027339	Rassf2	Ras association (RalGDS/AF-6) domain family member 2 [Source:MGI Symbol;Acc:MGI:2442060]	2.12595	1.0881	8.02778e-10	9.83917e-09	yes	up	1.7	1.7	1.66	4.35	3.63	4.2	1.68667	4.06
ENSMUSG00000005580	Adcy9	adenylate cyclase 9 [Source:MGI Symbol;Acc:MGI:108450]	0.31101	-1.68497	9.70101e-10	1.17585e-08	yes	down	1.41	1.22	1.23	0.44	0.46	0.35	1.28667	0.416667
ENSMUSG00000046807	Lrrc75b	leucine rich repeat containing 75B [Source:MGI Symbol;Acc:MGI:2143657]	0.113259	-3.1423	9.74247e-10	1.17934e-08	yes	down	0.62	0.53	0.52	0.06	0.14	0.07	0.556667	0.09
ENSMUSG00000031109	Enox2	ecto-NOX disulfide-thiol exchanger 2 [Source:MGI Symbol;Acc:MGI:2384799]	2.11702	1.08203	9.86334e-10	1.1932e-08	yes	up	7.13	6.36	5.6	13.77	12.54	12.65	6.36333	12.9867
ENSMUSG00000029651	Mtus2	microtubule associated tumor suppressor candidate 2 [Source:MGI Symbol;Acc:MGI:1915388]	0.393938	-1.34396	1.06699e-09	1.28827e-08	yes	down	4.79	4.28	3.67	2.55	2.88	2.26	4.24667	2.56333
ENSMUSG00000056900	Usp13	ubiquitin specific peptidase 13 (isopeptidase T-3) [Source:MGI Symbol;Acc:MGI:1919857]	0.45436	-1.13809	1.09857e-09	1.32297e-08	yes	down	2.99	2.71	2.88	1.46	0.97	1.7	2.86	1.37667
ENSMUSG00000086578	Gm13583	predicted gene 13583 [Source:MGI Symbol;Acc:MGI:3650462]	2.07671	1.0543	1.20118e-09	1.43725e-08	yes	up	2.81	2.57	1.83	5.62	8.82	5.68	2.40333	6.70667
ENSMUSG00000061897	Gm14292	predicted gene 14292 [Source:MGI Symbol;Acc:MGI:3649964]	0.277315	-1.8504	1.25954e-09	1.50419e-08	yes	down	9.67	11.42	9.5	3.54	3.68	3.6	10.1967	3.60667
ENSMUSG00000020653	Klf11	Kruppel-like factor 11 [Source:MGI Symbol;Acc:MGI:2653368]	2.13437	1.09381	1.59832e-09	1.88701e-08	yes	up	2.06	1.46	1.44	3.76	3.92	3.76	1.65333	3.81333
ENSMUSG00000032656	Marchf3	membrane associated ring-CH-type finger 3 [Source:MGI Symbol;Acc:MGI:2443667]	0.35154	-1.50824	1.60074e-09	1.88867e-08	yes	down	4.22	5.54	5.55	1.47	2.02	1.88	5.10333	1.79
ENSMUSG00000030499	Kctd15	potassium channel tetramerisation domain containing 15 [Source:MGI Symbol;Acc:MGI:2385276]	0.0524532	-4.25282	1.65697e-09	1.95255e-08	yes	down	1.07	0.86	0.9	0.07	0.07	0.02	0.943333	0.0533333
ENSMUSG00000037455	Slc18b1	solute carrier family 18, subfamily B, member 1 [Source:MGI Symbol;Acc:MGI:1923556]	0.195424	-2.35532	1.87121e-09	2.19115e-08	yes	down	1.83	1.08	1.3	0.35	0.29	0.33	1.40333	0.323333
ENSMUSG00000032265	Tent5a	terminal nucleotidyltransferase 5A [Source:MGI Symbol;Acc:MGI:2670964]	0.197369	-2.34103	2.18765e-09	2.54411e-08	yes	down	0.68	0.8	0.5	0.12	0.15	0.15	0.66	0.14
ENSMUSG00000041556	Fbxo2	F-box protein 2 [Source:MGI Symbol;Acc:MGI:2446216]	3.19923	1.67773	2.26919e-09	2.63237e-08	yes	up	1.44	1.83	1.83	5.99	5.77	5.86	1.7	5.87333
ENSMUSG00000028456	Unc13b	unc-13 homolog B [Source:MGI Symbol;Acc:MGI:1342278]	0.278729	-1.84306	2.4941e-09	2.88252e-08	yes	down	0.89	1.41	1.2	0.19	0.34	0.42	1.16667	0.316667
ENSMUSG00000040253	Gbp7	guanylate binding protein 7 [Source:MGI Symbol;Acc:MGI:2444421]	3.28274	1.7149	2.6115e-09	3.00888e-08	yes	up	1.44	0.76	0.53	3.1	3.2	3.34	0.91	3.21333
ENSMUSG00000030306	Tmtc1	transmembrane and tetratricopeptide repeat containing 1 [Source:MGI Symbol;Acc:MGI:3039590]	0.132058	-2.92076	2.61889e-09	3.01552e-08	yes	down	0.57	0.39	0.25	0.04	0.06	0.06	0.403333	0.0533333
ENSMUSG00000002346	Slc25a42	solute carrier family 25, member 42 [Source:MGI Symbol;Acc:MGI:1920345]	0.487849	-1.03549	3.21515e-09	3.66252e-08	yes	down	4.88	4.1	4.52	2.15	2.54	2.48	4.5	2.39
ENSMUSG00000048644	Ctxn1	cortexin 1 [Source:MGI Symbol;Acc:MGI:88566]	2.13412	1.09364	3.40686e-09	3.86318e-08	yes	up	5.78	6.19	6.15	14.79	12.46	14.48	6.04	13.91
ENSMUSG00000028782	Adgrb2	adhesion G protein-coupled receptor B2 [Source:MGI Symbol;Acc:MGI:2451244]	0.11647	-3.10197	3.59287e-09	4.07163e-08	yes	down	0.51	0.52	0.86	0.03	0.11	0.14	0.63	0.0933333
ENSMUSG00000078813	Leng1	leukocyte receptor cluster (LRC) member 1 [Source:MGI Symbol;Acc:MGI:1917007]	0.466014	-1.10155	3.61562e-09	4.09243e-08	yes	down	8.09	8.41	7.87	4.01	3.24	5.03	8.12333	4.09333
ENSMUSG00000021728	Emb	embigin [Source:MGI Symbol;Acc:MGI:95321]	0.238928	-2.06535	3.7966e-09	4.29207e-08	yes	down	3.63	2.92	2.55	0.93	0.54	0.92	3.03333	0.796667
ENSMUSG00000059430	Actg2	actin, gamma 2, smooth muscle, enteric [Source:MGI Symbol;Acc:MGI:104589]	0.125977	-2.98877	4.74259e-09	5.29409e-08	yes	down	2.63	2.51	2.2	0.67	0.25	0.29	2.44667	0.403333
ENSMUSG00000021066	Atl1	atlastin GTPase 1 [Source:MGI Symbol;Acc:MGI:1921241]	2.11578	1.08119	4.96315e-09	5.52377e-08	yes	up	2.84	2.43	2.33	5.11	5.63	5.7	2.53333	5.48
ENSMUSG00000020077	Srgn	serglycin [Source:MGI Symbol;Acc:MGI:97756]	2.12505	1.08749	5.06499e-09	5.63374e-08	yes	up	8.35	6.63	9.98	17.16	18.96	15.16	8.32	17.0933
ENSMUSG00000012443	Kif11	kinesin family member 11 [Source:MGI Symbol;Acc:MGI:1098231]	2.07952	1.05625	5.10531e-09	5.67182e-08	yes	up	9.06	5.36	4.33	13.49	14.08	14.17	6.25	13.9133
ENSMUSG00000079484	Phyhd1	phytanoyl-CoA dioxygenase domain containing 1 [Source:MGI Symbol;Acc:MGI:3612860]	0.347928	-1.52314	5.30869e-09	5.88025e-08	yes	down	9.03	6.68	7.05	2.41	3.1	2.46	7.58667	2.65667
ENSMUSG00000098470	C1rb	complement component 1, r subcomponent B [Source:MGI Symbol;Acc:MGI:3779804]	0.0887871	-3.49351	5.34547e-09	5.91748e-08	yes	down	0.8	1.15	1.59	0.05	0.2	0.1	1.18	0.116667
ENSMUSG00000024968	Rcor2	REST corepressor 2 [Source:MGI Symbol;Acc:MGI:1859854]	0.130442	-2.93852	5.39877e-09	5.96939e-08	yes	down	1.09	1.79	1.48	0.18	0.22	0.17	1.45333	0.19
ENSMUSG00000052852	Reep1	receptor accessory protein 1 [Source:MGI Symbol;Acc:MGI:1098827]	0.180976	-2.46613	6.219e-09	6.83577e-08	yes	down	0.88	0.78	0.85	0.13	0.26	0.14	0.836667	0.176667
ENSMUSG00000098702	1500015A07Rik	RIKEN cDNA 1500015A07 gene [Source:MGI Symbol;Acc:MGI:1916232]	0.483151	-1.04945	6.33085e-09	6.95051e-08	yes	down	14.5	13.78	15.32	6.33	5.9	5.31	14.5333	5.84667
ENSMUSG00000079343	C1s2	complement component 1, s subcomponent 2 [Source:MGI Symbol;Acc:MGI:3644269]	0.359525	-1.47584	6.46008e-09	7.07988e-08	yes	down	2.69	2.76	2.9	1.27	0.91	1.05	2.78333	1.07667
ENSMUSG00000033952	Aspm	abnormal spindle microtubule assembly [Source:MGI Symbol;Acc:MGI:1334448]	2.07582	1.05368	6.54497e-09	7.15609e-08	yes	up	4.07	2.77	3.5	5.78	6.48	6.7	3.44667	6.32
ENSMUSG00000010175	Prox1	prospero homeobox 1 [Source:MGI Symbol;Acc:MGI:97772]	0.114764	-3.12326	6.75547e-09	7.37327e-08	yes	down	0.29	0.35	0.35	0.05	0.03	0.04	0.33	0.04
ENSMUSG00000038793	Lefty1	left right determination factor 1 [Source:MGI Symbol;Acc:MGI:107405]	0.173417	-2.52769	7.73938e-09	8.37848e-08	yes	down	4.79	4.42	5.13	0.99	0.68	0.8	4.78	0.823333
ENSMUSG00000007021	Syngr3	synaptogyrin 3 [Source:MGI Symbol;Acc:MGI:1341881]	2.73905	1.45367	8.15737e-09	8.81053e-08	yes	up	1.52	1.88	1.74	5.38	4.02	5.78	1.71333	5.06
ENSMUSG00000020411	Nipal4	NIPA-like domain containing 4 [Source:MGI Symbol;Acc:MGI:2444671]	0.0967199	-3.37004	8.39571e-09	9.04698e-08	yes	down	0.8	0.62	0.66	0.03	0.13	0.06	0.693333	0.0733333
ENSMUSG00000020135	Apc2	APC regulator of WNT signaling pathway 2 [Source:MGI Symbol;Acc:MGI:1346052]	0.319609	-1.64562	8.5467e-09	9.20436e-08	yes	down	0.68	0.63	0.84	0.32	0.25	0.2	0.716667	0.256667
ENSMUSG00000089837	Npcd	neuronal pentraxin chromo domain [Source:MGI Symbol;Acc:MGI:3845555]	5.80317	2.53684	8.91836e-09	9.59908e-08	yes	up	0.72	0.68	0.46	5.03	2.51	3.66	0.62	3.73333
ENSMUSG00000034881	Tbxa2r	thromboxane A2 receptor [Source:MGI Symbol;Acc:MGI:98496]	0.0500622	-4.32013	9.7437e-09	1.04512e-07	yes	down	1.17	1.17	1.22	0.09	0.03	0.07	1.18667	0.0633333
ENSMUSG00000028351	Brinp1	bone morphogenic protein/retinoic acid inducible neural specific 1 [Source:MGI Symbol;Acc:MGI:1928478]	0.0796895	-3.64947	9.94198e-09	1.06578e-07	yes	down	0.63	0.62	0.68	0.06	0.05	0.05	0.643333	0.0533333
ENSMUSG00000044770	Scml4	Scm polycomb group protein like 4 [Source:MGI Symbol;Acc:MGI:2446140]	0.229417	-2.12396	1.0302e-08	1.1012e-07	yes	down	1.07	1.36	0.97	0.34	0.3	0.32	1.13333	0.32
ENSMUSG00000075122	Cd80	CD80 antigen [Source:MGI Symbol;Acc:MGI:101775]	0.412087	-1.27898	1.06053e-08	1.13168e-07	yes	down	4.31	4.01	4.16	1.83	1.99	1.71	4.16	1.84333
ENSMUSG00000062609	Kcnj15	potassium inwardly-rectifying channel, subfamily J, member 15 [Source:MGI Symbol;Acc:MGI:1310000]	0.387935	-1.36611	1.18698e-08	1.25369e-07	yes	down	4.51	2.52	3.14	1.51	1.77	3	3.39	2.09333
ENSMUSG00000062783	Csprs	component of Sp100-rs [Source:NCBI gene (formerly Entrezgene);Acc:114564]	2.02265	1.01624	1.31808e-08	1.38276e-07	yes	up	8.06	8.97	7.72	17.9	18	20.58	8.25	18.8267
ENSMUSG00000092060	Bend4	BEN domain containing 4 [Source:MGI Symbol;Acc:MGI:3648414]	0.198017	-2.3363	1.3312e-08	1.39574e-07	yes	down	0.55	0.5	0.32	0.09	0.12	0.08	0.456667	0.0966667
ENSMUSG00000090394	4930523C07Rik	RIKEN cDNA 4930523C07 gene [Source:MGI Symbol;Acc:MGI:1914897]	2.19668	1.13532	1.33411e-08	1.39801e-07	yes	up	4.11	6.02	3.46	3.41	3.74	5.44	4.53	4.19667
ENSMUSG00000042377	Fam83g	family with sequence similarity 83, member G [Source:MGI Symbol;Acc:MGI:1916890]	0.175737	-2.50851	1.37616e-08	1.43802e-07	yes	down	0.55	0.73	0.68	0.11	0.11	0.19	0.653333	0.136667
ENSMUSG00000028931	Kcnab2	potassium voltage-gated channel, shaker-related subfamily, beta member 2 [Source:MGI Symbol;Acc:MGI:109239]	0.262265	-1.9309	1.43881e-08	1.50096e-07	yes	down	1.05	1.59	1.52	0.37	0.37	0.54	1.38667	0.426667
ENSMUSG00000030214	Plbd1	phospholipase B domain containing 1 [Source:MGI Symbol;Acc:MGI:1914107]	0.132088	-2.92043	1.7029e-08	1.7607e-07	yes	down	1.12	1.31	1.69	0.13	0.29	0.26	1.37333	0.226667
ENSMUSG00000028179	Cth	cystathionase (cystathionine gamma-lyase) [Source:MGI Symbol;Acc:MGI:1339968]	0.141272	-2.82345	1.79119e-08	1.84891e-07	yes	down	2.46	1.44	1.32	0.45	0.79	0.25	1.74	0.496667
ENSMUSG00000070323	Mmp27	matrix metallopeptidase 27 [Source:MGI Symbol;Acc:MGI:3039232]	0.0795694	-3.65164	1.79652e-08	1.85338e-07	yes	down	1.62	1.21	1.04	0.13	0.12	0.07	1.29	0.106667
ENSMUSG00000044072	Eml6	echinoderm microtubule associated protein like 6 [Source:MGI Symbol;Acc:MGI:2442895]	2.10256	1.07214	1.89368e-08	1.94394e-07	yes	up	0.74	0.97	1.04	1.62	1.97	2.25	0.916667	1.94667
ENSMUSG00000042417	Ccno	cyclin O [Source:MGI Symbol;Acc:MGI:2145534]	2.42592	1.27853	1.9359e-08	1.98619e-07	yes	up	1.83	2.66	2.66	6.54	5.91	6.75	2.38333	6.4
ENSMUSG00000074818	Pdzd7	PDZ domain containing 7 [Source:MGI Symbol;Acc:MGI:3608325]	2.10172	1.07157	2.01411e-08	2.06303e-07	yes	up	2.23	2.27	2.15	4.5	5.09	5.14	2.21667	4.91
ENSMUSG00000028838	Extl1	exostosin-like glycosyltransferase 1 [Source:MGI Symbol;Acc:MGI:1888742]	0.0963298	-3.37587	2.01859e-08	2.06648e-07	yes	down	0.47	0.67	0.81	0.02	0.04	0.25	0.65	0.103333
ENSMUSG00000022598	Psca	prostate stem cell antigen [Source:MGI Symbol;Acc:MGI:1919623]	2.55776	1.35488	2.05114e-08	2.0975e-07	yes	up	5.26	4.23	5.79	14.06	12.21	15.84	5.09333	14.0367
ENSMUSG00000040209	Zfp704	zinc finger protein 704 [Source:MGI Symbol;Acc:MGI:2180715]	0.249878	-2.0007	2.17134e-08	2.20951e-07	yes	down	0.42	0.68	0.26	0.07	0.09	0.18	0.453333	0.113333
ENSMUSG00000039005	Tlr4	toll-like receptor 4 [Source:MGI Symbol;Acc:MGI:96824]	2.01557	1.01119	2.1885e-08	2.22332e-07	yes	up	7.87	4.47	3.84	11.84	12.35	11.52	5.39333	11.9033
ENSMUSG00000074682	Zcchc3	zinc finger, CCHC domain containing 3 [Source:MGI Symbol;Acc:MGI:1915167]	0.201587	-2.31053	2.29522e-08	2.32415e-07	yes	down	1.19	1.28	1.04	0.35	0.14	0.27	1.17	0.253333
ENSMUSG00000057286	St6galnac2	ST6 (alpha-N-acetyl-neuraminyl-2,3-beta-galactosyl-1,3)-N-acetylgalactosaminide alpha-2,6-sialyltransferase 2 [Source:MGI Symbol;Acc:MGI:107553]	0.0520664	-4.2635	2.4834e-08	2.50517e-07	yes	down	0.6	0.61	0.46	0.27	0.06	0.01	0.556667	0.113333
ENSMUSG00000021751	Acox2	acyl-Coenzyme A oxidase 2, branched chain [Source:MGI Symbol;Acc:MGI:1934852]	4.57141	2.19264	2.59106e-08	2.61094e-07	yes	up	0.25	0.55	0.31	1.92	1.65	1.4	0.37	1.65667
ENSMUSG00000029576	Radil	Ras association and DIL domains [Source:MGI Symbol;Acc:MGI:2443088]	2.71683	1.44193	2.64231e-08	2.65541e-07	yes	up	0.71	0.75	0.53	1.94	2.09	1.88	0.663333	1.97
ENSMUSG00000043556	Fbxl7	F-box and leucine-rich repeat protein 7 [Source:MGI Symbol;Acc:MGI:3052506]	0.152727	-2.71097	2.70907e-08	2.71373e-07	yes	down	0.58	0.65	0.68	0.06	0.19	0.07	0.636667	0.106667
ENSMUSG00000056973	Ces1d	carboxylesterase 1D [Source:MGI Symbol;Acc:MGI:2148202]	0.0906984	-3.46278	2.78065e-08	2.77797e-07	yes	down	3.06	3.73	0.99	0.11	0.12	0.72	2.59333	0.316667
ENSMUSG00000103677	Pcdhga4	protocadherin gamma subfamily A, 4 [Source:MGI Symbol;Acc:MGI:1935216]	0.279967	-1.83667	2.85925e-08	2.85038e-07	yes	down	1.29	1.43	2.16	0.72	0.34	0.42	1.62667	0.493333
ENSMUSG00000070392	Gm20634	predicted gene 20634 [Source:MGI Symbol;Acc:MGI:5313081]	0.265323	-1.91418	2.87592e-08	2.86422e-07	yes	down	1.26	2.19	1.92	0.51	0.45	0.59	1.79	0.516667
ENSMUSG00000047798	Cd300lf	CD300 molecule like family member F [Source:MGI Symbol;Acc:MGI:2442359]	0.0751494	-3.73409	2.90152e-08	2.88788e-07	yes	down	0.88	1.24	1.7	0.11	0.1	0.1	1.27333	0.103333
ENSMUSG00000007877	Tcap	titin-cap [Source:MGI Symbol;Acc:MGI:1330233]	0.0997093	-3.32613	3.27578e-08	3.24307e-07	yes	down	2.57	3.17	2.8	0.41	0.37	0.14	2.84667	0.306667
ENSMUSG00000043263	Ifi209	interferon activated gene 209 [Source:MGI Symbol;Acc:MGI:2138243]	5.22974	2.38674	3.2944e-08	3.25978e-07	yes	up	0.29	0.24	0.12	1.02	1.06	1.03	0.216667	1.03667
ENSMUSG00000059327	Eda	ectodysplasin-A [Source:MGI Symbol;Acc:MGI:1195272]	0.116665	-3.09956	3.88321e-08	3.81205e-07	yes	down	0.66	0.45	0.5	0.09	0.01	0.09	0.536667	0.0633333
ENSMUSG00000017550	Atad5	ATPase family, AAA domain containing 5 [Source:MGI Symbol;Acc:MGI:2442925]	2.22804	1.15578	4.1798e-08	4.08814e-07	yes	up	1.38	0.95	0.73	2.49	2.63	2.24	1.02	2.45333
ENSMUSG00000042680	Garem1	GRB2 associated regulator of MAPK1 subtype 1 [Source:MGI Symbol;Acc:MGI:2685790]	0.109179	-3.19523	4.31765e-08	4.21632e-07	yes	down	0.45	0.34	0.46	0.04	0.05	0.05	0.416667	0.0466667
ENSMUSG00000042333	Tnfrsf14	tumor necrosis factor receptor superfamily, member 14 (herpesvirus entry mediator) [Source:MGI Symbol;Acc:MGI:2675303]	0.14594	-2.77656	4.33526e-08	4.22909e-07	yes	down	6.29	4.19	4.37	1.27	0.31	0.9	4.95	0.826667
ENSMUSG00000018451	6330403K07Rik	RIKEN cDNA 6330403K07 gene [Source:MGI Symbol;Acc:MGI:1918001]	0.200136	-2.32095	4.55784e-08	4.42768e-07	yes	down	2.41	2.14	2.05	0.41	0.58	0.44	2.2	0.476667
ENSMUSG00000017667	Zfp334	zinc finger protein 334 [Source:MGI Symbol;Acc:MGI:2388656]	0.300124	-1.73637	4.64719e-08	4.50978e-07	yes	down	0.57	0.54	0.46	0.15	0.17	0.18	0.523333	0.166667
ENSMUSG00000038168	P3h2	prolyl 3-hydroxylase 2 [Source:MGI Symbol;Acc:MGI:2146663]	0.347321	-1.52566	4.7039e-08	4.56007e-07	yes	down	1.95	2.4	1.96	0.94	0.74	0.65	2.10333	0.776667
ENSMUSG00000030162	Olr1	oxidized low density lipoprotein (lectin-like) receptor 1 [Source:MGI Symbol;Acc:MGI:1261434]	0.405072	-1.30375	4.84241e-08	4.68703e-07	yes	down	2.92	2.32	2.05	0.85	1.23	1.11	2.43	1.06333
ENSMUSG00000003341	Atp8b3	ATPase, class I, type 8B, member 3 [Source:MGI Symbol;Acc:MGI:1914581]	2.18368	1.12676	4.90041e-08	4.74071e-07	yes	up	1.09	1.43	1.11	2.58	2.88	3.08	1.21	2.84667
ENSMUSG00000044086	Lmod3	leiomodin 3 (fetal) [Source:MGI Symbol;Acc:MGI:2444169]	0.0367611	-4.76568	5.28932e-08	5.08528e-07	yes	down	0.91	0.91	0.72	0.02	0.03	0.05	0.846667	0.0333333
ENSMUSG00000052854	Nrk	Nik related kinase [Source:MGI Symbol;Acc:MGI:1351326]	0.376623	-1.40881	5.36382e-08	5.14894e-07	yes	down	1.23	0.94	0.74	0.41	0.44	0.41	0.97	0.42
ENSMUSG00000057098	Ebf1	early B cell factor 1 [Source:MGI Symbol;Acc:MGI:95275]	0.231009	-2.11398	5.90197e-08	5.6365e-07	yes	down	1.26	0.68	0.65	0.12	0.43	0.2	0.863333	0.25
ENSMUSG00000093661	Eif4e3	eukaryotic translation initiation factor 4E member 3 [Source:MGI Symbol;Acc:MGI:1914142]	0.143609	-2.79978	6.09941e-08	5.81562e-07	yes	down	0.95	1.06	0.93	0.12	0.11	0.22	0.98	0.15
ENSMUSG00000024395	Lims2	LIM and senescent cell antigen like domains 2 [Source:MGI Symbol;Acc:MGI:2385067]	0.290067	-1.78554	6.64818e-08	6.32001e-07	yes	down	3.21	2.51	2.51	0.7	0.82	0.85	2.74333	0.79
ENSMUSG00000035799	Twist1	twist basic helix-loop-helix transcription factor 1 [Source:MGI Symbol;Acc:MGI:98872]	0.281989	-1.82629	6.73704e-08	6.40121e-07	yes	down	3.53	3.79	2.83	0.82	1.48	0.8	3.38333	1.03333
ENSMUSG00000039081	Zfp503	zinc finger protein 503 [Source:MGI Symbol;Acc:MGI:1353644]	0.190446	-2.39255	6.74262e-08	6.40325e-07	yes	down	0.63	0.63	0.67	0.14	0.12	0.14	0.643333	0.133333
ENSMUSG00000118219	Gm29695	predicted gene, 29695 [Source:MGI Symbol;Acc:MGI:5588854]	3.62473	1.85787	6.91746e-08	6.56085e-07	yes	up	0.22	0.21	0.18	0.78	0.89	0.75	0.203333	0.806667
ENSMUSG00000020388	Pdlim4	PDZ and LIM domain 4 [Source:MGI Symbol;Acc:MGI:1353470]	0.227961	-2.13314	7.15602e-08	6.77514e-07	yes	down	3.1	3.14	3.67	0.8	0.77	0.97	3.30333	0.846667
ENSMUSG00000049036	Tmem121	transmembrane protein 121 [Source:MGI Symbol;Acc:MGI:1916445]	0.163691	-2.61096	7.51148e-08	7.0829e-07	yes	down	2.04	1.43	2.66	0.25	0.35	0.49	2.04333	0.363333
ENSMUSG00000078485	Plekhn1	pleckstrin homology domain containing, family N member 1 [Source:MGI Symbol;Acc:MGI:2387630]	2.00414	1.00298	8.01303e-08	7.54439e-07	yes	up	2.9	2.24	3.65	5.64	6.07	5.63	2.93	5.78
ENSMUSG00000028399	Ptprd	protein tyrosine phosphatase, receptor type, D [Source:MGI Symbol;Acc:MGI:97812]	0.264623	-1.91799	8.20128e-08	7.70995e-07	yes	down	1.03	0.82	0.58	0.32	0.15	0.19	0.81	0.22
ENSMUSG00000034459	Ifit1	interferon-induced protein with tetratricopeptide repeats 1 [Source:MGI Symbol;Acc:MGI:99450]	2.86701	1.51955	8.37433e-08	7.8647e-07	yes	up	33.1	20.51	15.77	70.56	71.12	70.89	23.1267	70.8567
ENSMUSG00000022199	Slc22a17	solute carrier family 22 (organic cation transporter), member 17 [Source:MGI Symbol;Acc:MGI:1926225]	0.183315	-2.4476	9.55243e-08	8.90827e-07	yes	down	1.45	1.13	1.22	0.39	0.13	0.17	1.26667	0.23
ENSMUSG00000027692	Tnik	TRAF2 and NCK interacting kinase [Source:MGI Symbol;Acc:MGI:1916264]	0.170246	-2.5543	9.56363e-08	8.91426e-07	yes	down	0.6	0.59	0.88	0.04	0.1	0.17	0.69	0.103333
ENSMUSG00000032609	Klhdc8b	kelch domain containing 8B [Source:MGI Symbol;Acc:MGI:1925517]	0.304403	-1.71595	1.00109e-07	9.29398e-07	yes	down	3.63	3.92	4.88	1.68	1.19	0.8	4.14333	1.22333
ENSMUSG00000035944	Ttc38	tetratricopeptide repeat domain 38 [Source:MGI Symbol;Acc:MGI:2146198]	0.391052	-1.35457	1.01172e-07	9.38801e-07	yes	down	1.99	1.59	1.66	0.79	0.92	0.76	1.74667	0.823333
ENSMUSG00000019787	Trdn	triadin [Source:MGI Symbol;Acc:MGI:1924007]	0.037646	-4.73136	1.03914e-07	9.62803e-07	yes	down	1.24	2.76	1.05	0.06	0.06	0.07	1.68333	0.0633333
ENSMUSG00000082292	Gm12250	predicted gene 12250 [Source:MGI Symbol;Acc:MGI:3649299]	0.232389	-2.10538	1.05454e-07	9.76589e-07	yes	down	2.43	1.97	2.43	0.54	0.85	0.48	2.27667	0.623333
ENSMUSG00000040570	Rundc3b	RUN domain containing 3B [Source:MGI Symbol;Acc:MGI:2685286]	3.02397	1.59644	1.09734e-07	1.01421e-06	yes	up	0.55	0.67	0.56	1.63	1.96	1.5	0.593333	1.69667
ENSMUSG00000072109	A530040E14Rik	RIKEN cDNA A530040E14 gene [Source:MGI Symbol;Acc:MGI:3612703]	3.51936	1.81531	1.13411e-07	1.04612e-06	yes	up	5.68	5.68	5.05	22.73	14.41	25.87	5.47	21.0033
ENSMUSG00000091055	Siglec15	sialic acid binding Ig-like lectin 15 [Source:MGI Symbol;Acc:MGI:3646642]	2.75949	1.4644	1.13844e-07	1.04959e-06	yes	up	0.97	0.51	0.68	2.25	2.26	1.71	0.72	2.07333
ENSMUSG00000062044	Lmtk3	lemur tyrosine kinase 3 [Source:MGI Symbol;Acc:MGI:3039582]	2.71688	1.44195	1.14407e-07	1.05427e-06	yes	up	0.57	0.82	1.48	2.15	2.08	2.34	0.956667	2.19
ENSMUSG00000027827	Kcnab1	potassium voltage-gated channel, shaker-related subfamily, beta member 1 [Source:MGI Symbol;Acc:MGI:109155]	0.21871	-2.19291	1.18095e-07	1.08771e-06	yes	down	1.54	1.38	1.03	0.27	0.29	0.46	1.31667	0.34
ENSMUSG00000049086	Bmyc	brain expressed myelocytomatosis oncogene [Source:MGI Symbol;Acc:MGI:88184]	0.218632	-2.19343	1.21185e-07	1.11507e-06	yes	down	5.09	4.14	3.93	1.35	0.56	1.17	4.38667	1.02667
ENSMUSG00000040998	Npnt	nephronectin [Source:MGI Symbol;Acc:MGI:2148811]	4.04338	2.01556	1.25792e-07	1.15575e-06	yes	up	0.21	0.17	0.16	0.94	0.85	0.86	0.18	0.883333
ENSMUSG00000027253	Lrp4	low density lipoprotein receptor-related protein 4 [Source:MGI Symbol;Acc:MGI:2442252]	0.28421	-1.81497	1.29885e-07	1.191e-06	yes	down	0.42	0.66	1.1	0.53	0.17	0.14	0.726667	0.28
ENSMUSG00000016995	Matn4	matrilin 4 [Source:MGI Symbol;Acc:MGI:1328314]	0.0799273	-3.64517	1.38199e-07	1.26228e-06	yes	down	0.81	0.68	1.19	0.14	0.05	0.03	0.893333	0.0733333
ENSMUSG00000042249	Grk3	G protein-coupled receptor kinase 3 [Source:MGI Symbol;Acc:MGI:87941]	0.166861	-2.58328	1.56936e-07	1.42573e-06	yes	down	0.43	0.47	0.59	0.06	0.08	0.25	0.496667	0.13
ENSMUSG00000027562	Car2	carbonic anhydrase 2 [Source:MGI Symbol;Acc:MGI:88269]	0.202616	-2.30318	1.60447e-07	1.4562e-06	yes	down	1.75	2.82	3.25	0.53	0.54	0.29	2.60667	0.453333
ENSMUSG00000074272	Ceacam1	carcinoembryonic antigen-related cell adhesion molecule 1 [Source:MGI Symbol;Acc:MGI:1347245]	2.23552	1.16061	1.69326e-07	1.53381e-06	yes	up	1.73	1.57	1.19	3.88	3.97	3.91	1.49667	3.92
ENSMUSG00000063887	Nlgn1	neuroligin 1 [Source:MGI Symbol;Acc:MGI:2179435]	0.304917	-1.71351	1.73257e-07	1.56637e-06	yes	down	7.76	6.82	5.56	1.77	2.77	1.76	6.71333	2.1
ENSMUSG00000035184	Fam124a	family with sequence similarity 124, member A [Source:MGI Symbol;Acc:MGI:3645930]	0.381123	-1.39167	1.75065e-07	1.58195e-06	yes	down	5.56	4.01	3.74	2.57	1.16	1.09	4.43667	1.60667
ENSMUSG00000091549	Gm6548	predicted gene 6548 [Source:MGI Symbol;Acc:MGI:3644071]	2.24401	1.16608	1.778e-07	1.60588e-06	yes	up	8.64	4.91	4.86	14.2	16.87	13.37	6.13667	14.8133
ENSMUSG00000046572	Zfp518b	zinc finger protein 518B [Source:MGI Symbol;Acc:MGI:2140750]	0.392429	-1.3495	1.78201e-07	1.60873e-06	yes	down	0.96	1.08	0.96	1.24	0.42	0.5	1	0.72
ENSMUSG00000102085	4930435C17Rik	RIKEN cDNA 4930435C17 gene [Source:MGI Symbol;Acc:MGI:1925412]	4.72156	2.23926	1.83871e-07	1.65831e-06	yes	up	0.64	0.37	0.57	3.22	2.44	2.36	0.526667	2.67333
ENSMUSG00000051373	Plpp7	phospholipid phosphatase 7 (inactive) [Source:MGI Symbol;Acc:MGI:2445183]	0.243971	-2.03522	1.85138e-07	1.66893e-06	yes	down	2.18	1.98	3.35	0.81	0.45	0.77	2.50333	0.676667
ENSMUSG00000020684	Rasl10b	RAS-like, family 10, member B [Source:MGI Symbol;Acc:MGI:2685575]	0.199666	-2.32434	1.85528e-07	1.67164e-06	yes	down	0.88	1	0.89	0.26	0.12	0.21	0.923333	0.196667
ENSMUSG00000024713	Pcsk5	proprotein convertase subtilisin/kexin type 5 [Source:MGI Symbol;Acc:MGI:97515]	0.209666	-2.25384	2.13331e-07	1.89919e-06	yes	down	0.45	0.47	0.64	0.14	0.14	0.08	0.52	0.12
ENSMUSG00000032946	Rasgrp2	RAS, guanyl releasing protein 2 [Source:MGI Symbol;Acc:MGI:1333849]	0.076018	-3.71751	2.17098e-07	1.93089e-06	yes	down	3.64	2.68	3.58	0.16	0.04	0.01	3.3	0.07
ENSMUSG00000032092	Mpzl2	myelin protein zero-like 2 [Source:MGI Symbol;Acc:MGI:1289160]	0.21445	-2.22129	2.25871e-07	2.00223e-06	yes	down	1.25	1.49	1.2	0.13	0.28	0.49	1.31333	0.3
ENSMUSG00000026200	Glb1l	galactosidase, beta 1-like [Source:MGI Symbol;Acc:MGI:1921827]	0.340099	-1.55598	2.53151e-07	2.229e-06	yes	down	2.48	2.51	5.39	1.11	0.91	1.41	3.46	1.14333
ENSMUSG00000006764	Tph2	tryptophan hydroxylase 2 [Source:MGI Symbol;Acc:MGI:2651811]	2.35589	1.23627	2.53247e-07	2.229e-06	yes	up	2.5	1.75	2.14	5.28	5.74	5.33	2.13	5.45
ENSMUSG00000064262	Gimap8	GTPase, IMAP family member 8 [Source:MGI Symbol;Acc:MGI:2685303]	3.87174	1.95298	2.61837e-07	2.30027e-06	yes	up	0.98	0.45	0.26	2.61	1.98	2.14	0.563333	2.24333
ENSMUSG00000024206	Rfx2	regulatory factor X, 2 (influences HLA class II expression) [Source:MGI Symbol;Acc:MGI:106583]	2.04798	1.0342	2.62327e-07	2.30348e-06	yes	up	1.92	2.69	2.65	4.88	4.44	4.71	2.42	4.67667
ENSMUSG00000064141	Zfp69	zinc finger protein 69 [Source:MGI Symbol;Acc:MGI:107794]	2.32098	1.21474	2.88283e-07	2.516e-06	yes	up	3.89	2.76	3.14	6.9	8.59	7.98	3.26333	7.82333
ENSMUSG00000024548	Setbp1	SET binding protein 1 [Source:MGI Symbol;Acc:MGI:1933199]	0.0701851	-3.83269	2.8864e-07	2.51695e-06	yes	down	0.27	0.17	0.09	0.01	0.02	0.01	0.176667	0.0133333
ENSMUSG00000014030	Pax5	paired box 5 [Source:MGI Symbol;Acc:MGI:97489]	2.03996	1.02854	3.23343e-07	2.7997e-06	yes	up	0.66	0.58	0.69	1.65	1.2	1.5	0.643333	1.45
ENSMUSG00000052889	Prkcb	protein kinase C, beta [Source:MGI Symbol;Acc:MGI:97596]	3.11571	1.63956	3.25103e-07	2.81233e-06	yes	up	1.08	0.91	0.64	3.04	2.42	2.45	0.876667	2.63667
ENSMUSG00000046761	Fam83h	family with sequence similarity 83, member H [Source:MGI Symbol;Acc:MGI:2145900]	0.397747	-1.33008	3.36651e-07	2.90817e-06	yes	down	1.74	1.6	1.14	0.59	0.66	0.68	1.49333	0.643333
ENSMUSG00000031994	Adamts8	a disintegrin-like and metallopeptidase (reprolysin type) with thrombospondin type 1 motif, 8 [Source:MGI Symbol;Acc:MGI:1353468]	0.147722	-2.75905	3.38364e-07	2.92027e-06	yes	down	0.58	0.51	0.64	0.08	0.12	0.07	0.576667	0.09
ENSMUSG00000053024	Cntn2	contactin 2 [Source:MGI Symbol;Acc:MGI:104518]	0.0531019	-4.23509	3.42191e-07	2.95057e-06	yes	down	0.2	0.2	0.22	0.02	0.01	0.01	0.206667	0.0133333
ENSMUSG00000022126	Acod1	aconitate decarboxylase 1 [Source:MGI Symbol;Acc:MGI:103206]	0.455552	-1.13431	3.45339e-07	2.97221e-06	yes	down	4.11	3.93	2.9	1.83	1.96	1.6	3.64667	1.79667
ENSMUSG00000049191	Rtl5	retrotransposon Gag like 5 [Source:MGI Symbol;Acc:MGI:3045324]	0.309459	-1.69218	3.51456e-07	3.02068e-06	yes	down	1.6	0.91	3.23	0.32	0.23	0.76	1.91333	0.436667
ENSMUSG00000044938	Klhl31	kelch-like 31 [Source:MGI Symbol;Acc:MGI:3045305]	0.100812	-3.31026	3.67741e-07	3.15192e-06	yes	down	0.28	0.27	0.25	0.02	0.02	0.05	0.266667	0.03
ENSMUSG00000027913	Crct1	cysteine-rich C-terminal 1 [Source:MGI Symbol;Acc:MGI:1921425]	5.29082	2.40349	3.73443e-07	3.19492e-06	yes	up	1.04	0.78	1.16	6.45	5.83	4.67	0.993333	5.65
ENSMUSG00000058669	Nkx2-9	NK2 homeobox 9 [Source:MGI Symbol;Acc:MGI:1270158]	0.0536416	-4.2205	4.00971e-07	3.41788e-06	yes	down	1.62	1.37	1.23	0.09	0.05	0.1	1.40667	0.08
ENSMUSG00000021565	Slc6a19	solute carrier family 6 (neurotransmitter transporter), member 19 [Source:MGI Symbol;Acc:MGI:1921588]	0.467927	-1.09564	4.30288e-07	3.64505e-06	yes	down	2.69	3.08	2.2	1.46	1.4	1.29	2.65667	1.38333
ENSMUSG00000054545	Ugt1a6a	UDP glucuronosyltransferase 1 family, polypeptide A6A [Source:MGI Symbol;Acc:MGI:2137698]	0.393617	-1.34514	4.59597e-07	3.87859e-06	yes	down	3.71	3.54	2.98	1.33	2.15	1	3.41	1.49333
ENSMUSG00000020620	Abca8b	ATP-binding cassette, sub-family A (ABC1), member 8b [Source:MGI Symbol;Acc:MGI:1351668]	0.393012	-1.34735	4.63049e-07	3.90419e-06	yes	down	0.99	0.87	0.76	0.33	0.31	0.46	0.873333	0.366667
ENSMUSG00000095872	Gm15128	predicted gene 15128 [Source:MGI Symbol;Acc:MGI:3712219]	2.22707	1.15515	4.82845e-07	4.06008e-06	yes	up	3.1	2.56	1.69	5.73	6.25	5.19	2.45	5.72333
ENSMUSG00000029490	Mfsd7a	major facilitator superfamily domain containing 7A [Source:MGI Symbol;Acc:MGI:2442629]	0.0619538	-4.01266	4.89236e-07	4.10826e-06	yes	down	0.93	0.67	0.47	0.31	0.03	0.01	0.69	0.116667
ENSMUSG00000019817	Plagl1	pleiomorphic adenoma gene-like 1 [Source:MGI Symbol;Acc:MGI:1100874]	0.173315	-2.52853	4.91381e-07	4.12324e-06	yes	down	1.92	0.73	0.63	0.14	0.04	0.17	1.09333	0.116667
ENSMUSG00000024975	Pdcd4	programmed cell death 4 [Source:MGI Symbol;Acc:MGI:107490]	2.03693	1.02639	5.02156e-07	4.2035e-06	yes	up	2.37	2.77	2.9	6.4	6.48	5.29	2.68	6.05667
ENSMUSG00000033578	Tmem35a	transmembrane protein 35A [Source:MGI Symbol;Acc:MGI:1914814]	0.0311104	-5.00646	5.06521e-07	4.23433e-06	yes	down	1.04	0.92	0.68	0.06	0.03	0	0.88	0.03
ENSMUSG00000036960	Clca2	chloride channel accessory 2 [Source:MGI Symbol;Acc:MGI:2139758]	3.36815	1.75195	6.4497e-07	5.30606e-06	yes	up	0.35	0.23	0.3	0.91	1.07	1.19	0.293333	1.05667
ENSMUSG00000043085	Tmem82	transmembrane protein 82 [Source:MGI Symbol;Acc:MGI:2384869]	0.124456	-3.00629	6.79011e-07	5.5689e-06	yes	down	0.94	1.27	0.99	0.07	0.14	0.28	1.06667	0.163333
ENSMUSG00000049128	Ivl	involucrin [Source:MGI Symbol;Acc:MGI:96626]	2.965	1.56803	6.80488e-07	5.57857e-06	yes	up	0.95	0.67	1.04	2.73	3.15	2.64	0.886667	2.84
ENSMUSG00000042662	Dusp15	dual specificity phosphatase-like 15 [Source:MGI Symbol;Acc:MGI:1934928]	0.0921868	-3.4393	6.85538e-07	5.61256e-06	yes	down	0.63	1.07	1.5	0.23	0.2	0.06	1.06667	0.163333
ENSMUSG00000055994	Nod2	nucleotide-binding oligomerization domain containing 2 [Source:MGI Symbol;Acc:MGI:2429397]	2.05243	1.03733	7.38486e-07	6.01436e-06	yes	up	0.88	1.01	1.12	2.03	2.32	2.14	1.00333	2.16333
ENSMUSG00000045392	Olfr1033	olfactory receptor 1033 [Source:MGI Symbol;Acc:MGI:3030867]	0.327786	-1.60917	7.85589e-07	6.37568e-06	yes	down	20.85	10.49	31.18	0.8	0.94	1.39	20.84	1.04333
ENSMUSG00000024401	Tnf	tumor necrosis factor [Source:MGI Symbol;Acc:MGI:104798]	0.226141	-2.14471	7.97697e-07	6.46832e-06	yes	down	2.01	1.77	1.91	0.37	0.66	0.36	1.89667	0.463333
ENSMUSG00000105373	Gm42429	predicted gene 42429 [Source:MGI Symbol;Acc:MGI:5662566]	0.136554	-2.87246	8.13975e-07	6.59458e-06	yes	down	5.37	5.17	7.05	0.87	0.69	1.06	5.86333	0.873333
ENSMUSG00000019718	L3hypdh	L-3-hydroxyproline dehydratase (trans-) [Source:MGI Symbol;Acc:MGI:1914467]	0.248192	-2.01047	9.003e-07	7.23734e-06	yes	down	1.89	2.26	1.92	0.33	0.52	0.79	2.02333	0.546667
ENSMUSG00000032076	Cadm1	cell adhesion molecule 1 [Source:MGI Symbol;Acc:MGI:1889272]	0.298311	-1.74511	9.03646e-07	7.26111e-06	yes	down	2.83	2.3	1.65	0.85	0.41	0.88	2.26	0.713333
ENSMUSG00000036887	C1qa	complement component 1, q subcomponent, alpha polypeptide [Source:MGI Symbol;Acc:MGI:88223]	0.126146	-2.98683	9.21263e-07	7.39629e-06	yes	down	2.57	1.63	2.68	0.48	0.19	0.26	2.29333	0.31
ENSMUSG00000020541	Tom1l1	target of myb1-like 1 (chicken) [Source:MGI Symbol;Acc:MGI:1919193]	0.354649	-1.49554	9.42916e-07	7.56036e-06	yes	down	2.26	2.3	2.62	0.44	0.46	0.36	2.39333	0.42
ENSMUSG00000043259	Fam13c	family with sequence similarity 13, member C [Source:MGI Symbol;Acc:MGI:1918971]	0.033493	-4.9	9.71708e-07	7.7745e-06	yes	down	0.39	0.55	0.37	0.02	0.02	0.02	0.436667	0.02
ENSMUSG00000020847	Rph3al	rabphilin 3A-like (without C2 domains) [Source:MGI Symbol;Acc:MGI:1923492]	2.08571	1.06054	9.73556e-07	7.78261e-06	yes	up	2.32	1.97	2.72	5.44	4.9	5.65	2.33667	5.33
ENSMUSG00000052135	Foxo6	forkhead box O6 [Source:MGI Symbol;Acc:MGI:2676586]	3.77085	1.91489	9.7685e-07	7.80559e-06	yes	up	0.43	0.39	0.23	1.27	1.53	1.46	0.35	1.42
ENSMUSG00000062758	Gm16477	predicted pseudogene 16477 [Source:MGI Symbol;Acc:MGI:3646779]	0.242867	-2.04176	1.24849e-06	9.83698e-06	yes	down	5.14	5.64	6.98	2.16	1.67	0.78	5.92	1.53667
ENSMUSG00000072476	Gm9008	predicted pseudogene 9008 [Source:MGI Symbol;Acc:MGI:3644000]	0.176826	-2.4996	1.27265e-06	1.00232e-05	yes	down	1.03	1.09	1.43	0.27	0.08	0.33	1.18333	0.226667
ENSMUSG00000078486	Perm1	PPARGC1 and ESRR induced regulator, muscle 1 [Source:MGI Symbol;Acc:MGI:1921433]	0.367095	-1.44577	1.35767e-06	1.06522e-05	yes	down	1.14	1.19	1.2	0.49	0.43	0.48	1.17667	0.466667
ENSMUSG00000089929	Bcl2a1b	B cell leukemia/lymphoma 2 related protein A1b [Source:MGI Symbol;Acc:MGI:1278326]	0.122419	-3.0301	1.36255e-06	1.06861e-05	yes	down	3.05	3.24	2.84	0.58	0.09	0.5	3.04333	0.39
ENSMUSG00000028977	Casz1	castor zinc finger 1 [Source:MGI Symbol;Acc:MGI:1196251]	0.432336	-1.20978	1.36927e-06	1.07252e-05	yes	down	1.72	0.95	1.54	0.62	0.46	0.72	1.40333	0.6
ENSMUSG00000079491	H2-T10	histocompatibility 2, T region locus 10 [Source:MGI Symbol;Acc:MGI:95942]	0.487641	-1.03611	1.41271e-06	1.10422e-05	yes	down	7.6	7.61	10.8	4.26	3.53	3.49	8.67	3.76
ENSMUSG00000047963	Stbd1	starch binding domain 1 [Source:MGI Symbol;Acc:MGI:1261768]	0.48801	-1.03502	1.45144e-06	1.1326e-05	yes	down	5.55	6.15	7.99	3.77	3.45	3.2	6.56333	3.47333
ENSMUSG00000003153	Slc2a3	solute carrier family 2 (facilitated glucose transporter), member 3 [Source:MGI Symbol;Acc:MGI:95757]	0.291031	-1.78076	1.55207e-06	1.20557e-05	yes	down	1.04	0.96	1.03	0.13	0.36	0.29	1.01	0.26
ENSMUSG00000022367	Has2	hyaluronan synthase 2 [Source:MGI Symbol;Acc:MGI:107821]	0.167873	-2.57456	1.57294e-06	1.22076e-05	yes	down	0.61	0.64	0.5	0.19	0.04	0.09	0.583333	0.106667
ENSMUSG00000115902	D730005E14Rik	RIKEN cDNA D730005E14 gene [Source:NCBI gene (formerly Entrezgene);Acc:109361]	2.21978	1.15041	1.61023e-06	1.24815e-05	yes	up	1	0.85	1.01	2.59	2.22	2	0.953333	2.27
ENSMUSG00000034825	Nrip3	nuclear receptor interacting protein 3 [Source:MGI Symbol;Acc:MGI:1925843]	0.128736	-2.95751	1.6192e-06	1.25458e-05	yes	down	0.56	1.08	0.35	0.03	0.07	0.11	0.663333	0.07
ENSMUSG00000031145	Prickle3	prickle planar cell polarity protein 3 [Source:MGI Symbol;Acc:MGI:1859635]	0.275896	-1.8578	1.68466e-06	1.30313e-05	yes	down	1.34	1.84	1.32	0.49	0.41	0.44	1.5	0.446667
ENSMUSG00000043811	Rtn4r	reticulon 4 receptor [Source:MGI Symbol;Acc:MGI:2136886]	0.0946092	-3.40188	1.80048e-06	1.38582e-05	yes	down	0.77	0.85	0.96	0.03	0.12	0.12	0.86	0.09
ENSMUSG00000039481	Nrtn	neurturin [Source:MGI Symbol;Acc:MGI:108417]	0.198171	-2.33518	1.90224e-06	1.45482e-05	yes	down	3.32	2.99	3.23	0.98	0.8	0.26	3.18	0.68
ENSMUSG00000034116	Vav1	vav 1 oncogene [Source:MGI Symbol;Acc:MGI:98923]	0.216938	-2.20465	1.90339e-06	1.45482e-05	yes	down	0.82	1.01	0.9	0.22	0.3	0.14	0.91	0.22
ENSMUSG00000038555	Reep2	receptor accessory protein 2 [Source:MGI Symbol;Acc:MGI:2385070]	0.101538	-3.29991	1.96906e-06	1.50316e-05	yes	down	0.78	0.94	0.97	0.03	0.12	0.15	0.896667	0.1
ENSMUSG00000020017	Hal	histidine ammonia lyase [Source:MGI Symbol;Acc:MGI:96010]	0.181956	-2.45834	1.98588e-06	1.51476e-05	yes	down	0.5	0.78	0.44	0.09	0.29	0.24	0.573333	0.206667
ENSMUSG00000079293	Clec7a	C-type lectin domain family 7, member a [Source:MGI Symbol;Acc:MGI:1861431]	0.130558	-2.93723	1.99721e-06	1.52278e-05	yes	down	1.14	0.71	1.15	0.09	0.28	0.23	1	0.2
ENSMUSG00000053318	Slamf8	SLAM family member 8 [Source:MGI Symbol;Acc:MGI:1921998]	0.169497	-2.56067	2.17244e-06	1.64629e-05	yes	down	1.27	1.23	1.5	0.34	0.22	0.18	1.33333	0.246667
ENSMUSG00000044583	Tlr7	toll-like receptor 7 [Source:MGI Symbol;Acc:MGI:2176882]	5.34705	2.41874	2.18858e-06	1.65721e-05	yes	up	0.1	1.56	0.06	0.74	2.08	0.86	0.573333	1.22667
ENSMUSG00000074071	Fam169b	family with sequence similarity 169, member B [Source:MGI Symbol;Acc:MGI:3644026]	0.0713357	-3.80923	2.26558e-06	1.7123e-05	yes	down	0.44	0.84	0.47	0.04	0.04	0.04	0.583333	0.04
ENSMUSG00000016624	Phf21b	PHD finger protein 21B [Source:MGI Symbol;Acc:MGI:2443812]	2.25414	1.17258	2.35189e-06	1.77004e-05	yes	up	2.52	1.12	2.16	2.86	4.68	2.57	1.93333	3.37
ENSMUSG00000078137	Ankrd63	ankyrin repeat domain 63 [Source:MGI Symbol;Acc:MGI:2686183]	0.144343	-2.79243	2.36429e-06	1.77794e-05	yes	down	0.46	0.38	0.34	0.02	0.09	0.08	0.393333	0.0633333
ENSMUSG00000072931	Gm15080	predicted gene 15080 [Source:MGI Symbol;Acc:MGI:3712217]	4.08896	2.03173	2.3744e-06	1.78482e-05	yes	up	0.26	0.44	0.35	1.6	1.46	1.66	0.35	1.57333
ENSMUSG00000031304	Il2rg	interleukin 2 receptor, gamma chain [Source:MGI Symbol;Acc:MGI:96551]	0.471514	-1.08463	2.6999e-06	2.01326e-05	yes	down	6.42	6.63	6.31	2.85	2.23	3.54	6.45333	2.87333
ENSMUSG00000020926	Adam11	a disintegrin and metallopeptidase domain 11 [Source:MGI Symbol;Acc:MGI:1098667]	0.296167	-1.75552	2.78765e-06	2.07206e-05	yes	down	1.15	1.01	0.91	1.24	0.26	0.4	1.02333	0.633333
ENSMUSG00000034792	Gna15	guanine nucleotide binding protein, alpha 15 [Source:MGI Symbol;Acc:MGI:95770]	0.113763	-3.13589	2.93284e-06	2.16874e-05	yes	down	1.29	0.61	1.36	0.23	0.06	0.14	1.08667	0.143333
ENSMUSG00000049687	Pheta2	PH domain containing endocytic trafficking adaptor 2 [Source:MGI Symbol;Acc:MGI:2443609]	0.107911	-3.21208	2.96793e-06	2.19382e-05	yes	down	0.65	0.74	0.63	0.04	0.18	0.02	0.673333	0.08
ENSMUSG00000015533	Itga2	integrin alpha 2 [Source:MGI Symbol;Acc:MGI:96600]	3.18093	1.66945	2.97274e-06	2.19651e-05	yes	up	0.22	0.11	0.54	0.56	0.62	0.52	0.29	0.566667
ENSMUSG00000078308	Gm47854	predicted gene, 47854 [Source:MGI Symbol;Acc:MGI:6097063]	0.218255	-2.19591	3.07495e-06	2.26574e-05	yes	down	0.92	0.48	1.02	0.18	0.25	0.16	0.806667	0.196667
ENSMUSG00000027765	P2ry1	purinergic receptor P2Y, G-protein coupled 1 [Source:MGI Symbol;Acc:MGI:105049]	0.107372	-3.21931	3.16902e-06	2.33045e-05	yes	down	0.64	0.62	0.66	0.06	0.03	0.13	0.64	0.0733333
ENSMUSG00000026656	Fcgr2b	Fc receptor, IgG, low affinity IIb [Source:MGI Symbol;Acc:MGI:95499]	0.149668	-2.74016	3.25462e-06	2.39057e-05	yes	down	1.22	1.44	1.9	0.08	0.15	0.2	1.52	0.143333
ENSMUSG00000039518	Cdsn	corneodesmosin [Source:MGI Symbol;Acc:MGI:3505689]	2.25087	1.17048	3.28413e-06	2.41129e-05	yes	up	1.09	1.01	1.38	2.89	2.71	2.86	1.16	2.82
ENSMUSG00000040612	Ildr2	immunoglobulin-like domain containing receptor 2 [Source:MGI Symbol;Acc:MGI:1196370]	0.482499	-1.0514	3.34635e-06	2.45408e-05	yes	down	12.94	11.69	15.35	18.72	11.44	7.65	13.3267	12.6033
ENSMUSG00000038859	Baiap2l1	BAI1-associated protein 2-like 1 [Source:MGI Symbol;Acc:MGI:1914148]	0.288419	-1.79376	3.54043e-06	2.58017e-05	yes	down	1.3	1.05	0.81	0.41	0.32	0.25	1.05333	0.326667
ENSMUSG00000112825	Gm9118	predicted gene 9118 [Source:MGI Symbol;Acc:MGI:3648185]	0.132213	-2.91907	3.65005e-06	2.65176e-05	yes	down	3.18	2.63	3.12	0.46	0.28	0.49	2.97667	0.41
ENSMUSG00000039943	Plcb4	phospholipase C, beta 4 [Source:MGI Symbol;Acc:MGI:107464]	2.0196	1.01407	3.67749e-06	2.66754e-05	yes	up	4.17	3.27	2.04	6.4	6.53	5.99	3.16	6.30667
ENSMUSG00000097183	Gm17501	predicted gene, 17501 [Source:MGI Symbol;Acc:MGI:4937135]	0.489653	-1.03017	3.73188e-06	2.70384e-05	yes	down	12.25	13.89	15.46	8.78	4.94	7.19	13.8667	6.97
ENSMUSG00000039577	Nphp4	nephronophthisis 4 (juvenile) homolog (human) [Source:MGI Symbol;Acc:MGI:2384210]	0.13895	-2.84737	3.79347e-06	2.74633e-05	yes	down	0.38	0.5	0.5	0.01	0.07	0.13	0.46	0.07
ENSMUSG00000002799	Jag2	jagged 2 [Source:MGI Symbol;Acc:MGI:1098270]	0.374316	-1.41767	3.81155e-06	2.75834e-05	yes	down	2.49	1.63	1.63	0.72	1.48	1.17	1.91667	1.12333
ENSMUSG00000086454	Platr14	pluripotency associated transcript 14 [Source:MGI Symbol;Acc:MGI:1922209]	2.38596	1.25457	4.00262e-06	2.88653e-05	yes	up	6.03	4.25	1.82	8.84	8.82	7.81	4.03333	8.49
ENSMUSG00000055675	Kbtbd11	kelch repeat and BTB (POZ) domain containing 11 [Source:MGI Symbol;Acc:MGI:1922151]	0.0827284	-3.59547	4.04748e-06	2.91775e-05	yes	down	0.26	0.2	0.21	0.03	0.02	0.01	0.223333	0.02
ENSMUSG00000049225	Pdp1	pyruvate dehyrogenase phosphatase catalytic subunit 1 [Source:MGI Symbol;Acc:MGI:2685870]	2.09465	1.06671	4.13183e-06	2.97167e-05	yes	up	4.59	2.84	2.33	6.52	7.05	6.71	3.25333	6.76
ENSMUSG00000032718	Mansc1	MANSC domain containing 1 [Source:MGI Symbol;Acc:MGI:1914979]	0.221884	-2.17212	4.32619e-06	3.10427e-05	yes	down	1.09	1.08	0.94	0.16	0.29	0.31	1.03667	0.253333
ENSMUSG00000052920	Prkg1	protein kinase, cGMP-dependent, type I [Source:MGI Symbol;Acc:MGI:108174]	0.326631	-1.61427	4.48504e-06	3.20837e-05	yes	down	0.95	0.58	0.56	0.24	0.3	0.15	0.696667	0.23
ENSMUSG00000021118	Plek2	pleckstrin 2 [Source:MGI Symbol;Acc:MGI:1351466]	0.0767417	-3.70384	4.80925e-06	3.41799e-05	yes	down	0.9	0.88	0.89	0.07	0.08	0.08	0.89	0.0766667
ENSMUSG00000026271	Gpr35	G protein-coupled receptor 35 [Source:MGI Symbol;Acc:MGI:1929509]	0.431388	-1.21294	4.88276e-06	3.46364e-05	yes	down	2.1	2.04	1.55	0.79	1.3	1.01	1.89667	1.03333
ENSMUSG00000079592	C1qtnf5	C1q and tumor necrosis factor related protein 5 [Source:MGI Symbol;Acc:MGI:2385958]	0.485508	-1.04243	5.0205e-06	3.55054e-05	yes	down	9.65	13.62	12.5	6	5.79	8.34	11.9233	6.71
ENSMUSG00000011382	Dhdh	dihydrodiol dehydrogenase (dimeric) [Source:MGI Symbol;Acc:MGI:1919005]	0.264848	-1.91677	5.25441e-06	3.70472e-05	yes	down	0.87	0.82	0.53	0.31	0.21	0.1	0.74	0.206667
ENSMUSG00000031137	Fgf13	fibroblast growth factor 13 [Source:MGI Symbol;Acc:MGI:109178]	0.127804	-2.968	5.45816e-06	3.84546e-05	yes	down	5.66	1.28	0.88	0.27	0.36	0.14	2.60667	0.256667
ENSMUSG00000029650	Slc46a3	solute carrier family 46, member 3 [Source:MGI Symbol;Acc:MGI:1918956]	2.6385	1.39972	5.57507e-06	3.91895e-05	yes	up	1.23	1.42	0.96	2.89	2.6	3.51	1.20333	3
ENSMUSG00000045573	Penk	preproenkephalin [Source:MGI Symbol;Acc:MGI:104629]	5.61773	2.48999	5.58265e-06	3.91984e-05	yes	up	0.13	0.41	0.43	1.87	1.71	2.26	0.323333	1.94667
ENSMUSG00000042109	Csdc2	cold shock domain containing C2, RNA binding [Source:MGI Symbol;Acc:MGI:2146027]	0.236851	-2.07795	5.72813e-06	4.01292e-05	yes	down	0.93	1.41	1.09	0.17	0.34	0.38	1.14333	0.296667
ENSMUSG00000067203	H2-K2	histocompatibility 2, K region locus 2 [Source:MGI Symbol;Acc:MGI:95906]	0.26505	-1.91566	5.91317e-06	4.13168e-05	yes	down	3.38	2.83	3.12	0.58	0.98	0.38	3.11	0.646667
ENSMUSG00000034652	Cd300a	CD300A molecule [Source:MGI Symbol;Acc:MGI:2443411]	0.132578	-2.91508	5.91587e-06	4.13202e-05	yes	down	0.43	0.46	0.23	0.05	0.08	0.03	0.373333	0.0533333
ENSMUSG00002076161	7SK	7SK RNA [Source:RFAM;Acc:RF00100]	2.53197	1.34026	6.01499e-06	4.1965e-05	yes	up	35.97	40.5	28.84	65.04	136.55	81.22	35.1033	94.27
ENSMUSG00000025092	Hspa12a	heat shock protein 12A [Source:MGI Symbol;Acc:MGI:1920692]	0.38454	-1.37879	6.01719e-06	4.1965e-05	yes	down	1.74	1.36	2.37	0.69	1.61	1.23	1.82333	1.17667
ENSMUSG00000087366	Junos	jun proto-oncogene, opposite strand [Source:MGI Symbol;Acc:MGI:2652837]	2.27294	1.18456	6.24795e-06	4.35418e-05	yes	up	2.5	1.76	3.11	4.14	4.49	4.7	2.45667	4.44333
ENSMUSG00000066319	Rtp3	receptor transporter protein 3 [Source:MGI Symbol;Acc:MGI:2446841]	14.4833	3.85632	6.55819e-06	4.54828e-05	yes	up	0.08	0.02	0.14	1.14	1.05	1.08	0.08	1.09
ENSMUSG00000087006	Gm13889	predicted gene 13889 [Source:MGI Symbol;Acc:MGI:3652053]	0.151704	-2.72067	6.9606e-06	4.80769e-05	yes	down	2.03	1.19	1.45	0.19	0.34	0.22	1.55667	0.25
ENSMUSG00000004231	Pax2	paired box 2 [Source:MGI Symbol;Acc:MGI:97486]	2.24453	1.16641	7.03325e-06	4.85247e-05	yes	up	0.86	0.87	0.89	2.49	2.08	1.85	0.873333	2.14
ENSMUSG00000023966	Rsph9	radial spoke head 9 homolog (Chlamydomonas) [Source:MGI Symbol;Acc:MGI:1922814]	0.179403	-2.47872	7.13014e-06	4.90984e-05	yes	down	2.03	2.59	3.57	0.46	0.46	0.83	2.73	0.583333
ENSMUSG00000004730	Adgre1	adhesion G protein-coupled receptor E1 [Source:MGI Symbol;Acc:MGI:106912]	0.360397	-1.47234	7.20895e-06	4.95902e-05	yes	down	2.48	1.6	1.7	0.56	1.94	0.61	1.92667	1.03667
ENSMUSG00000063838	Cdc42ep5	CDC42 effector protein (Rho GTPase binding) 5 [Source:MGI Symbol;Acc:MGI:1929745]	0.482693	-1.05082	7.32708e-06	5.03655e-05	yes	down	8.44	9.26	10.45	4.68	5.39	4.62	9.38333	4.89667
ENSMUSG00000078606	Gvin2	GTPase, very large interferon inducible, family member 2 [Source:MGI Symbol;Acc:MGI:3782245]	2.16052	1.11138	7.57566e-06	5.19594e-05	yes	up	22.29	12.32	12.16	46.59	42.37	38.44	15.59	42.4667
ENSMUSG00000027560	Dok5	docking protein 5 [Source:MGI Symbol;Acc:MGI:1924079]	0.307098	-1.70323	7.69055e-06	5.26118e-05	yes	down	1.94	2.46	2.36	0.71	1.04	0.5	2.25333	0.75
ENSMUSG00000109251	E230032D23Rik	RIKEN cDNA E230032D23 gene [Source:MGI Symbol;Acc:MGI:3041205]	2.06805	1.04827	7.81167e-06	5.33621e-05	yes	up	13.07	12.17	11.29	32.65	23.27	29.64	12.1767	28.52
ENSMUSG00000025044	Msr1	macrophage scavenger receptor 1 [Source:MGI Symbol;Acc:MGI:98257]	0.292085	-1.77554	8.07721e-06	5.49545e-05	yes	down	1.76	1.57	0.95	0.74	0.4	0.46	1.42667	0.533333
ENSMUSG00000044320	1700001O22Rik	RIKEN cDNA 1700001O22 gene [Source:MGI Symbol;Acc:MGI:1923631]	0.17576	-2.50832	8.11055e-06	5.51411e-05	yes	down	2.32	2.3	1.84	0.38	0.49	0.75	2.15333	0.54
ENSMUSG00000002664	Pspn	persephin [Source:MGI Symbol;Acc:MGI:1201684]	0.3159	-1.66246	8.5264e-06	5.77577e-05	yes	down	15.04	13.9	11.46	4.19	4.16	5.3	13.4667	4.55
ENSMUSG00000054708	Ankrd24	ankyrin repeat domain 24 [Source:MGI Symbol;Acc:MGI:1890394]	0.409813	-1.28696	8.53294e-06	5.7781e-05	yes	down	5.72	5.19	4.6	2.29	2.27	1.99	5.17	2.18333
ENSMUSG00000003526	Prodh	proline dehydrogenase [Source:MGI Symbol;Acc:MGI:97770]	0.164684	-2.60223	9.08341e-06	6.11531e-05	yes	down	1.17	0.88	1.32	0.27	0.15	0.28	1.12333	0.233333
ENSMUSG00000035697	Arhgap45	Rho GTPase activating protein 45 [Source:MGI Symbol;Acc:MGI:1917969]	0.251999	-1.98851	9.24696e-06	6.22093e-05	yes	down	0.62	0.67	0.7	0.21	0.22	0.15	0.663333	0.193333
ENSMUSG00000048388	Fam171b	family with sequence similarity 171, member B [Source:MGI Symbol;Acc:MGI:2444579]	2.0005	1.00036	9.36277e-06	6.29429e-05	yes	up	1.92	1.04	0.98	2.61	3.13	2.75	1.31333	2.83
ENSMUSG00000079271	1700049E17Rik1	RIKEN cDNA 1700049E17 gene, gene 1 [Source:MGI Symbol;Acc:MGI:1920665]	2.07965	1.05634	9.4838e-06	6.36418e-05	yes	up	2.58	1.96	1.98	5.14	4.48	4.36	2.17333	4.66
ENSMUSG00000073535	Gm5532	predicted gene 5532 [Source:MGI Symbol;Acc:MGI:3646828]	0.0981484	-3.34889	9.53312e-06	6.39268e-05	yes	down	0.74	1.29	0.76	0.06	0.2	0.03	0.93	0.0966667
ENSMUSG00000025407	Gli1	GLI-Kruppel family member GLI1 [Source:MGI Symbol;Acc:MGI:95727]	4.26367	2.09209	9.59818e-06	6.42706e-05	yes	up	0.21	0.13	0.09	0.94	0.66	0.64	0.143333	0.746667
ENSMUSG00000086040	Wipf3	WAS/WASL interacting protein family, member 3 [Source:MGI Symbol;Acc:MGI:3044681]	0.115717	-3.11133	9.7093e-06	6.4968e-05	yes	down	0.37	0.26	0.36	0.03	0.04	0.06	0.33	0.0433333
ENSMUSG00000030737	Slco2b1	solute carrier organic anion transporter family, member 2b1 [Source:MGI Symbol;Acc:MGI:1351872]	4.2702	2.0943	9.99566e-06	6.66449e-05	yes	up	0.1	0.14	0.62	0.53	0.57	0.79	0.286667	0.63
ENSMUSG00000021699	Pde4d	phosphodiesterase 4D, cAMP specific [Source:MGI Symbol;Acc:MGI:99555]	0.328314	-1.60685	1.00354e-05	6.68857e-05	yes	down	1.27	1.58	1.49	0.39	0.75	0.45	1.44667	0.53
ENSMUSG00000032322	Pstpip1	proline-serine-threonine phosphatase-interacting protein 1 [Source:MGI Symbol;Acc:MGI:1321396]	0.187069	-2.41836	1.05727e-05	7.02158e-05	yes	down	1.59	1.62	1.24	0.42	0.53	0.06	1.48333	0.336667
ENSMUSG00000031712	Il15	interleukin 15 [Source:MGI Symbol;Acc:MGI:103014]	2.13383	1.09344	1.10682e-05	7.31159e-05	yes	up	4.48	2.66	2.55	8.13	8.23	9.76	3.23	8.70667
ENSMUSG00000100510	Hand2os1	Hand2, opposite strand 1 [Source:MGI Symbol;Acc:MGI:5578769]	0.175573	-2.50986	1.13019e-05	7.45806e-05	yes	down	8.91	5.8	5.7	0.32	0.5	2.88	6.80333	1.23333
ENSMUSG00000043881	Kbtbd7	kelch repeat and BTB (POZ) domain containing 7 [Source:MGI Symbol;Acc:MGI:2685141]	2.11338	1.07955	1.13354e-05	7.47748e-05	yes	up	0.77	0.65	0.58	1.61	1.45	1.51	0.666667	1.52333
ENSMUSG00000080893	Ndufa12-ps	NADH:ubiquinone oxidoreductase subunit A12, pseudogene [Source:MGI Symbol;Acc:MGI:3801934]	0.133038	-2.91009	1.1562e-05	7.6135e-05	yes	down	7.81	9	10.51	1.19	1.71	0.87	9.10667	1.25667
ENSMUSG00000056602	Fry	FRY microtubule binding protein [Source:MGI Symbol;Acc:MGI:2443895]	0.476443	-1.06962	1.21774e-05	7.99334e-05	yes	down	1.48	1.67	1.88	1.14	0.74	1.07	1.67667	0.983333
ENSMUSG00000040852	Plekhh2	pleckstrin homology domain containing, family H (with MyTH4 domain) member 2 [Source:MGI Symbol;Acc:MGI:2146813]	0.406735	-1.29784	1.22112e-05	8.0071e-05	yes	down	1.06	0.86	0.77	0.41	0.52	0.25	0.896667	0.393333
ENSMUSG00000020829	Slc46a1	solute carrier family 46, member 1 [Source:MGI Symbol;Acc:MGI:1098733]	0.383766	-1.3817	1.23741e-05	8.11102e-05	yes	down	2.66	2.35	3	0.93	1.07	0.99	2.67	0.996667
ENSMUSG00000045868	Gvin1	GTPase, very large interferon inducible 1 [Source:MGI Symbol;Acc:MGI:1921808]	2.23122	1.15783	1.30421e-05	8.52494e-05	yes	up	19.06	11.73	9.62	32.49	31.35	32.22	13.47	32.02
ENSMUSG00000037921	Ddx60	DExD/H box helicase 60 [Source:MGI Symbol;Acc:MGI:2384570]	2.47492	1.30738	1.32067e-05	8.62952e-05	yes	up	0.69	0.29	0.45	1.14	0.93	1.04	0.476667	1.03667
ENSMUSG00000022103	Gfra2	glial cell line derived neurotrophic factor family receptor alpha 2 [Source:MGI Symbol;Acc:MGI:1195462]	0.271703	-1.8799	1.35643e-05	8.84148e-05	yes	down	1.39	0.84	1	0.43	0.33	0.18	1.07667	0.313333
ENSMUSG00000042155	Klhl23	kelch-like 23 [Source:MGI Symbol;Acc:MGI:2683536]	0.0957738	-3.38423	1.45045e-05	9.39192e-05	yes	down	0.48	0.19	1.02	0.05	0.02	0.01	0.563333	0.0266667
ENSMUSG00000072653	Zfp783	zinc finger protein 783 [Source:MGI Symbol;Acc:MGI:3040704]	0.11328	-3.14203	1.45284e-05	9.40411e-05	yes	down	0.92	0.46	0.89	0.04	0.06	0.07	0.756667	0.0566667
ENSMUSG00000021779	Thrb	thyroid hormone receptor beta [Source:MGI Symbol;Acc:MGI:98743]	2.26759	1.18116	1.47012e-05	9.49945e-05	yes	up	0.66	0.41	0.79	1.46	2	1.34	0.62	1.6
ENSMUSG00000020491	2810021J22Rik	RIKEN cDNA 2810021J22 gene [Source:MGI Symbol;Acc:MGI:1917194]	0.137365	-2.86392	1.63147e-05	0.000104443	yes	down	0.33	0.46	0.47	0.05	0.04	0.07	0.42	0.0533333
ENSMUSG00000103793	Pcdhga6	protocadherin gamma subfamily A, 6 [Source:MGI Symbol;Acc:MGI:1935218]	0.387944	-1.36608	1.65535e-05	0.000105863	yes	down	1.03	1.69	1.35	0.36	0.66	0.69	1.35667	0.57
ENSMUSG00000050541	Adra1b	adrenergic receptor, alpha 1b [Source:MGI Symbol;Acc:MGI:104774]	0.0815417	-3.61632	1.73672e-05	0.000110573	yes	down	0.52	0.62	0.36	0.06	0.1	0.02	0.5	0.06
ENSMUSG00000054728	Phactr1	phosphatase and actin regulator 1 [Source:MGI Symbol;Acc:MGI:2659021]	0.405577	-1.30195	1.80328e-05	0.000114393	yes	down	1.26	1.71	1.48	0.9	0.51	0.45	1.48333	0.62
ENSMUSG00000027661	Slc2a10	solute carrier family 2 (facilitated glucose transporter), member 10 [Source:MGI Symbol;Acc:MGI:2156687]	0.474651	-1.07506	1.92292e-05	0.000121433	yes	down	2.14	2.91	3.19	1.06	1.61	1.38	2.74667	1.35
ENSMUSG00000038248	Sobp	sine oculis binding protein [Source:MGI Symbol;Acc:MGI:1924427]	0.169395	-2.56153	1.94184e-05	0.000122545	yes	down	0.43	0.28	0.26	0.07	0.04	0.06	0.323333	0.0566667
ENSMUSG00000035183	Slc24a5	solute carrier family 24, member 5 [Source:MGI Symbol;Acc:MGI:2677271]	0.173945	-2.52329	1.99538e-05	0.000125245	yes	down	1.53	0.76	1.57	0.17	0.38	0.09	1.28667	0.213333
ENSMUSG00000079049	Serpinb1c	serine (or cysteine) peptidase inhibitor, clade B, member 1c [Source:MGI Symbol;Acc:MGI:2445363]	3.27493	1.71147	2.17287e-05	0.00013561	yes	up	0.73	0.75	0.84	3.12	2.87	2.35	0.773333	2.78
ENSMUSG00000024871	Doc2g	double C2, gamma [Source:MGI Symbol;Acc:MGI:1926250]	0.342287	-1.54672	2.2902e-05	0.000142124	yes	down	2.7	2.2	2.1	0.34	0.67	1.05	2.33333	0.686667
ENSMUSG00000044199	S1pr4	sphingosine-1-phosphate receptor 4 [Source:MGI Symbol;Acc:MGI:1333809]	3.46104	1.79121	2.31494e-05	0.000143515	yes	up	0.29	0.31	0.46	1.56	1.2	1.19	0.353333	1.31667
ENSMUSG00000021624	Cd180	CD180 antigen [Source:MGI Symbol;Acc:MGI:1194924]	0.173827	-2.52428	2.40403e-05	0.000148742	yes	down	0.91	0.97	0.45	0.08	0.17	0.13	0.776667	0.126667
ENSMUSG00000103409	Lsmem2	leucine-rich single-pass membrane protein 2 [Source:MGI Symbol;Acc:MGI:3612240]	0.135398	-2.88472	2.44251e-05	0.000150972	yes	down	1.03	1.5	0.94	0.2	0.19	0.08	1.15667	0.156667
ENSMUSG00000032673	Prorsd1	prolyl-tRNA synthetase domain containing 1 [Source:MGI Symbol;Acc:MGI:1915189]	0.211896	-2.23857	2.45394e-05	0.000151628	yes	down	2.98	1.84	2.3	0.61	0.53	0.24	2.37333	0.46
ENSMUSG00000035275	Raver2	ribonucleoprotein, PTB-binding 2 [Source:MGI Symbol;Acc:MGI:2443623]	0.134022	-2.89946	2.4575e-05	0.000151798	yes	down	0.3	0.35	0.34	0.07	0.04	0.04	0.33	0.05
ENSMUSG00000025141	Myadml2	myeloid-associated differentiation marker-like 2 [Source:MGI Symbol;Acc:MGI:1915765]	0.0924544	-3.43511	2.53128e-05	0.000155736	yes	down	0.65	0.53	2.59	0.03	0.06	0.11	1.25667	0.0666667
ENSMUSG00000068877	Selenbp2	selenium binding protein 2 [Source:MGI Symbol;Acc:MGI:104859]	0.127839	-2.9676	2.69125e-05	0.000164871	yes	down	3.86	2.59	2.37	0.48	0.72	0.6	2.94	0.6
ENSMUSG00000042116	Vwa1	von Willebrand factor A domain containing 1 [Source:MGI Symbol;Acc:MGI:2179729]	0.315995	-1.66203	2.71056e-05	0.000165836	yes	down	0.74	0.88	0.77	0.31	0.21	0.3	0.796667	0.273333
ENSMUSG00000038276	Asic3	acid-sensing (proton-gated) ion channel 3 [Source:MGI Symbol;Acc:MGI:2159339]	0.221005	-2.17785	2.76064e-05	0.000168734	yes	down	1.62	1.47	0.93	0.28	0.25	0.25	1.34	0.26
ENSMUSG00000049556	Lingo1	leucine rich repeat and Ig domain containing 1 [Source:MGI Symbol;Acc:MGI:1915522]	0.0965396	-3.37273	2.76492e-05	0.00016894	yes	down	0.52	0.4	0.53	0.04	0.1	0.02	0.483333	0.0533333
ENSMUSG00000007207	Stx1a	syntaxin 1A (brain) [Source:MGI Symbol;Acc:MGI:109355]	0.324187	-1.6251	2.8333e-05	0.000172779	yes	down	2.07	1.36	1.42	1.24	0.75	0.56	1.61667	0.85
ENSMUSG00000023039	Krt7	keratin 7 [Source:MGI Symbol;Acc:MGI:96704]	0.271049	-1.88338	2.95541e-05	0.000179287	yes	down	1.98	0.53	1.22	0.53	0.5	0.67	1.24333	0.566667
ENSMUSG00000021974	Fgf9	fibroblast growth factor 9 [Source:MGI Symbol;Acc:MGI:104723]	0.15679	-2.6731	2.97376e-05	0.000180282	yes	down	1.23	0.89	0.6	0.28	0.12	0.16	0.906667	0.186667
ENSMUSG00000035121	Neil2	nei like 2 (E. coli) [Source:MGI Symbol;Acc:MGI:2686058]	0.138701	-2.84994	2.99542e-05	0.000181477	yes	down	0.64	0.78	0.86	0.04	0.11	0.15	0.76	0.1
ENSMUSG00000037826	Ppm1k	protein phosphatase 1K (PP2C domain containing) [Source:MGI Symbol;Acc:MGI:2442111]	2.18531	1.12784	3.23041e-05	0.000193575	yes	up	1.02	0.46	1.74	1.63	1.66	1.48	1.07333	1.59
ENSMUSG00000028576	Ift74	intraflagellar transport 74 [Source:MGI Symbol;Acc:MGI:1914944]	2.05578	1.03969	3.40188e-05	0.000202354	yes	up	4.13	2.23	2.19	5.31	5.16	6.15	2.85	5.54
ENSMUSG00000053552	Ebf4	early B cell factor 4 [Source:MGI Symbol;Acc:MGI:2385972]	2.10858	1.07627	3.45546e-05	0.000205411	yes	up	2.02	1.23	1.05	2.93	3.34	3.73	1.43333	3.33333
ENSMUSG00000036596	Cpz	carboxypeptidase Z [Source:MGI Symbol;Acc:MGI:88487]	0.128014	-2.96562	3.68127e-05	0.000217447	yes	down	0.55	0.67	0.57	0.05	0.08	0.13	0.596667	0.0866667
ENSMUSG00000038112	AW551984	expressed sequence AW551984 [Source:MGI Symbol;Acc:MGI:2143322]	0.213287	-2.22913	4.49296e-05	0.000260927	yes	down	0.4	0.57	0.49	0.14	0.08	0.23	0.486667	0.15
ENSMUSG00000030170	Wnt5b	wingless-type MMTV integration site family, member 5B [Source:MGI Symbol;Acc:MGI:98959]	0.23368	-2.09739	4.81061e-05	0.000276959	yes	down	0.79	0.83	1.25	0.25	0.22	0.27	0.956667	0.246667
ENSMUSG00000053004	Hrh1	histamine receptor H1 [Source:MGI Symbol;Acc:MGI:107619]	0.186253	-2.42467	4.866e-05	0.000279975	yes	down	0.66	0.6	0.71	0.13	0.24	0.04	0.656667	0.136667
ENSMUSG00000033826	Dnah8	dynein, axonemal, heavy chain 8 [Source:MGI Symbol;Acc:MGI:107714]	0.120769	-3.04968	4.87716e-05	0.000280358	yes	down	0.1	0.39	0.14	0.01	0.1	0.21	0.21	0.106667
ENSMUSG00000028347	Tmeff1	transmembrane protein with EGF-like and two follistatin-like domains 1 [Source:MGI Symbol;Acc:MGI:1926810]	0.498141	-1.00537	4.89562e-05	0.000281246	yes	down	5.5	4	4.33	3.18	1.91	2.06	4.61	2.38333
ENSMUSG00000043487	Acot6	acyl-CoA thioesterase 6 [Source:MGI Symbol;Acc:MGI:1921287]	0.131424	-2.9277	5.07823e-05	0.000290929	yes	down	0.4	0.55	0.26	0.09	0.05	0.03	0.403333	0.0566667
ENSMUSG00000042515	Pwwp3b	PWWP domain containing 3B [Source:MGI Symbol;Acc:MGI:2445062]	2.19457	1.13394	5.14407e-05	0.000294159	yes	up	2.54	1.02	0.62	2.88	2.78	2.54	1.39333	2.73333
ENSMUSG00000017390	Aldoc	aldolase C, fructose-bisphosphate [Source:MGI Symbol;Acc:MGI:101863]	0.233924	-2.09589	5.17729e-05	0.000295877	yes	down	1.01	0.97	1.12	0.22	0.4	0.41	1.03333	0.343333
ENSMUSG00000040540	Ctdsp2-ps	CTD (carboxy-terminal domain, RNA polymerase II, polypeptide A) small phosphatase 2, pseudogene [Source:MGI Symbol;Acc:MGI:3708545]	0.104304	-3.26113	5.24542e-05	0.00029922	yes	down	1.85	1.98	2.49	0.25	0.44	0	2.10667	0.23
ENSMUSG00000032238	Rora	RAR-related orphan receptor alpha [Source:MGI Symbol;Acc:MGI:104661]	0.422359	-1.24346	6.05633e-05	0.000340888	yes	down	0.9	0.84	0.62	0.38	0.35	0.21	0.786667	0.313333
ENSMUSG00000052160	Pld4	phospholipase D family, member 4 [Source:MGI Symbol;Acc:MGI:2144765]	0.22592	-2.14612	6.17799e-05	0.000347212	yes	down	0.75	1.36	2.03	0.41	0.53	0.26	1.38	0.4
ENSMUSG00000041444	Arhgap32	Rho GTPase activating protein 32 [Source:MGI Symbol;Acc:MGI:2450166]	0.471039	-1.08608	6.17995e-05	0.000347217	yes	down	0.76	0.55	0.81	0.23	0.25	0.32	0.706667	0.266667
ENSMUSG00000023927	Satb1	special AT-rich sequence binding protein 1 [Source:MGI Symbol;Acc:MGI:105084]	0.0879672	-3.50689	6.27155e-05	0.000352257	yes	down	0.4	0.16	0.18	0.01	0.27	0.07	0.246667	0.116667
ENSMUSG00000006586	Runx1t1	RUNX1 translocation partner 1 [Source:MGI Symbol;Acc:MGI:104793]	0.224106	-2.15775	6.3059e-05	0.000353895	yes	down	0.77	0.58	0.41	0.16	0.32	0.09	0.586667	0.19
ENSMUSG00000027360	Hdc	histidine decarboxylase [Source:MGI Symbol;Acc:MGI:96062]	2.04938	1.03519	7.15603e-05	0.000397032	yes	up	2.37	2.07	1.31	5.28	3.7	5.39	1.91667	4.79
ENSMUSG00000043460	Elfn2	leucine rich repeat and fibronectin type III, extracellular 2 [Source:MGI Symbol;Acc:MGI:3608416]	2.28831	1.19428	7.21271e-05	0.000400058	yes	up	0.22	0.34	0.3	3	0.85	1.17	0.286667	1.67333
ENSMUSG00000007030	Vwa7	von Willebrand factor A domain containing 7 [Source:MGI Symbol;Acc:MGI:1306798]	2.96175	1.56645	7.31155e-05	0.000404938	yes	up	0.3	0.24	0.38	1.35	0.65	0.9	0.306667	0.966667
ENSMUSG00000094378	Gm15097	predicted gene 15097 [Source:MGI Symbol;Acc:MGI:3710639]	2.78516	1.47776	7.45062e-05	0.000411905	yes	up	0.62	0.48	0.75	1.96	1.78	1.71	0.616667	1.81667
ENSMUSG00000016386	Mpped2	metallophosphoesterase domain containing 2 [Source:MGI Symbol;Acc:MGI:1924265]	0.120167	-3.05689	7.5032e-05	0.000414566	yes	down	0.43	0.93	0.51	0.09	0.08	0.02	0.623333	0.0633333
ENSMUSG00000034614	Pik3ip1	phosphoinositide-3-kinase interacting protein 1 [Source:MGI Symbol;Acc:MGI:1917016]	0.399686	-1.32306	9.07986e-05	0.000494788	yes	down	2.45	2.16	4.73	0.87	2.34	1.27	3.11333	1.49333
ENSMUSG00000117452	Gm6764	predicted gene 6764 [Source:MGI Symbol;Acc:MGI:3644641]	2.11629	1.08154	9.23753e-05	0.000502791	yes	up	4.61	3.59	3.1	8.65	9.51	7.6	3.76667	8.58667
ENSMUSG00000013367	Iglon5	IgLON family member 5 [Source:MGI Symbol;Acc:MGI:2686277]	0.326754	-1.61372	9.28395e-05	0.000505023	yes	down	0.95	0.95	1.16	0.39	0.43	0.36	1.02	0.393333
ENSMUSG00000021062	Rab15	RAB15, member RAS oncogene family [Source:MGI Symbol;Acc:MGI:1916865]	0.485572	-1.04224	9.38097e-05	0.000509706	yes	down	2	3.01	1.82	1.22	1.65	1.13	2.27667	1.33333
ENSMUSG00000027238	Frmd5	FERM domain containing 5 [Source:MGI Symbol;Acc:MGI:2442557]	0.260106	-1.94283	9.39729e-05	0.000510444	yes	down	1.53	1.3	1.74	0.62	0.13	0.48	1.52333	0.41
ENSMUSG00000025105	Bnc1	basonuclin 1 [Source:MGI Symbol;Acc:MGI:1097164]	0.283736	-1.81738	0.000102149	0.000550364	yes	down	0.48	0.68	0.37	0.14	0.13	0.2	0.51	0.156667
ENSMUSG00000047875	Gpr157	G protein-coupled receptor 157 [Source:MGI Symbol;Acc:MGI:2442046]	0.305261	-1.71189	0.00010647	0.00057183	yes	down	0.58	0.34	0.69	0.19	0.15	0.19	0.536667	0.176667
ENSMUSG00000050071	Bex1	brain expressed X-linked 1 [Source:MGI Symbol;Acc:MGI:1328321]	0.129477	-2.94923	0.000134659	0.000706735	yes	down	1.87	1.91	1.43	0.08	0.42	0.25	1.73667	0.25
ENSMUSG00000070305	Mpzl3	myelin protein zero-like 3 [Source:MGI Symbol;Acc:MGI:2442647]	0.488069	-1.03484	0.000143082	0.00074778	yes	down	1.66	2.03	2.02	0.97	1.06	0.68	1.90333	0.903333
ENSMUSG00000035126	Dnai4	dynein axonemal intermediate chain 4 [Source:MGI Symbol;Acc:MGI:2385328]	2.92979	1.5508	0.000153189	0.000793707	yes	up	0.29	0.33	0.47	0.92	1.02	1.13	0.363333	1.02333
ENSMUSG00000000730	Dnmt3l	DNA (cytosine-5-)-methyltransferase 3-like [Source:MGI Symbol;Acc:MGI:1859287]	0.165321	-2.59666	0.000154435	0.000799937	yes	down	1.54	2.5	3.9	0.05	0.7	0.65	2.64667	0.466667
ENSMUSG00000000037	Scml2	Scm polycomb group protein like 2 [Source:MGI Symbol;Acc:MGI:1340042]	2.5574	1.35468	0.000158388	0.000818578	yes	up	0.75	1.35	0.28	1.09	4.56	3.72	0.793333	3.12333
ENSMUSG00000022144	Gdnf	glial cell line derived neurotrophic factor [Source:MGI Symbol;Acc:MGI:107430]	0.392927	-1.34767	0.000158953	0.000821058	yes	down	1.14	0.79	0.87	0.3	0.42	0.47	0.933333	0.396667
ENSMUSG00000040258	Nxph4	neurexophilin 4 [Source:MGI Symbol;Acc:MGI:1336197]	0.0972329	-3.36241	0.000159183	0.000822021	yes	down	0.51	0.86	0.61	0.03	0.04	0.14	0.66	0.07
ENSMUSG00000021130	Galnt16	polypeptide N-acetylgalactosaminyltransferase 16 [Source:MGI Symbol;Acc:MGI:1917754]	0.15565	-2.68362	0.000164407	0.000845251	yes	down	0.57	0.16	0.38	0.07	0.08	0.15	0.37	0.1
ENSMUSG00000027075	Slc43a1	solute carrier family 43, member 1 [Source:MGI Symbol;Acc:MGI:1931352]	0.309062	-1.69403	0.000181737	0.000925922	yes	down	0.73	0.92	0.7	0.26	0.21	0.26	0.783333	0.243333
ENSMUSG00000110787	Gm6667	predicted gene 6667 [Source:MGI Symbol;Acc:MGI:3779622]	3.36442	1.75036	0.000182678	0.000929953	yes	up	1.61	0.76	0.39	3.51	2.69	2.8	0.92	3
ENSMUSG00000033350	Chst2	carbohydrate sulfotransferase 2 [Source:MGI Symbol;Acc:MGI:1891160]	0.349075	-1.51839	0.000197766	0.000997231	yes	down	0.43	0.4	0.28	0.17	0.1	0.15	0.37	0.14
ENSMUSG00000028943	Espn	espin [Source:MGI Symbol;Acc:MGI:1861630]	0.201929	-2.30808	0.000217453	0.00108331	yes	down	1.01	0.99	0.99	0.13	0.19	0.04	0.996667	0.12
ENSMUSG00000022584	Ly6c2	lymphocyte antigen 6 complex, locus C2 [Source:MGI Symbol;Acc:MGI:3712069]	4.02916	2.01048	0.0002226	0.00110659	yes	up	0.12	0.41	0.51	1.07	1.29	1.58	0.346667	1.31333
ENSMUSG00000083307	AA414768	expressed sequence AA414768 [Source:MGI Symbol;Acc:MGI:3035137]	0.177632	-2.49304	0.000253924	0.00124275	yes	down	1.25	1.02	1.08	0.14	0.2	0.3	1.11667	0.213333
ENSMUSG00000035606	Ky	kyphoscoliosis peptidase [Source:MGI Symbol;Acc:MGI:96709]	0.128951	-2.9551	0.000255319	0.0012486	yes	down	0.14	0.15	0.21	0.02	0.04	0.02	0.166667	0.0266667
ENSMUSG00000047638	Nr1h4	nuclear receptor subfamily 1, group H, member 4 [Source:MGI Symbol;Acc:MGI:1352464]	0.188011	-2.41111	0.000275041	0.00133177	yes	down	0.72	0.58	0.65	0.11	0.17	0.12	0.65	0.133333
ENSMUSG00000017692	Rhbdl3	rhomboid like 3 [Source:MGI Symbol;Acc:MGI:2179276]	0.139654	-2.84007	0.000275152	0.00133196	yes	down	0.26	0.37	0.31	0.03	0.19	0.01	0.313333	0.0766667
ENSMUSG00000030329	Pianp	PILR alpha associated neural protein [Source:MGI Symbol;Acc:MGI:2441908]	0.150135	-2.73567	0.000310967	0.00148414	yes	down	0.46	0.4	0.69	0.08	0.09	0.11	0.516667	0.0933333
ENSMUSG00000103144	Pcdhga1	protocadherin gamma subfamily A, 1 [Source:MGI Symbol;Acc:MGI:1935212]	0.483105	-1.04959	0.000320216	0.00152282	yes	down	1.29	1.14	1.36	0.91	0.52	0.55	1.26333	0.66
ENSMUSG00000023393	Slc17a9	solute carrier family 17, member 9 [Source:MGI Symbol;Acc:MGI:1919107]	0.139181	-2.84496	0.000323214	0.00153512	yes	down	0.81	0.43	0.95	0.14	0.25	0	0.73	0.13
ENSMUSG00000047347	Tdg-ps	thymine DNA glycosylase, pseudogene [Source:MGI Symbol;Acc:MGI:3645587]	0.300994	-1.73219	0.000346796	0.00163092	yes	down	0.53	0.87	0.77	0.17	0.24	0.29	0.723333	0.233333
ENSMUSG00000021643	Serf1	small EDRK-rich factor 1 [Source:MGI Symbol;Acc:MGI:1337114]	0.210438	-2.24853	0.000364449	0.00170713	yes	down	5.59	3.13	7	1.07	2.21	0.29	5.24	1.19
ENSMUSG00000034452	Slc24a1	solute carrier family 24 (sodium/potassium/calcium exchanger), member 1 [Source:MGI Symbol;Acc:MGI:2384871]	5.16988	2.37013	0.000364465	0.00170713	yes	up	0.07	0.07	0.01	0.25	0.3	0.3	0.05	0.283333
ENSMUSG00000112943	Gm18983	predicted gene, 18983 [Source:MGI Symbol;Acc:MGI:5011168]	21.7019	4.43975	0.000389158	0.00180828	yes	up	0	0.02	0.02	0.32	0.27	0.38	0.0133333	0.323333
ENSMUSG00000050538	B230217C12Rik	RIKEN cDNA B230217C12 gene [Source:MGI Symbol;Acc:MGI:1915377]	2.1163	1.08154	0.000405663	0.00187703	yes	up	1.52	1.82	1.26	3.19	4.18	3.55	1.53333	3.64
ENSMUSG00000097232	Gm26854	predicted gene, 26854 [Source:MGI Symbol;Acc:MGI:5477348]	3.39425	1.76309	0.000405774	0.00187703	yes	up	1.09	0.45	0.68	2.67	2.65	2.55	0.74	2.62333
ENSMUSG00000027208	Fgf7	fibroblast growth factor 7 [Source:MGI Symbol;Acc:MGI:95521]	0.248638	-2.00788	0.000406736	0.00188008	yes	down	0.89	0.72	0.51	0.12	0.31	0.25	0.706667	0.226667
ENSMUSG00000046598	Bdh1	3-hydroxybutyrate dehydrogenase, type 1 [Source:MGI Symbol;Acc:MGI:1919161]	0.22197	-2.17156	0.000434873	0.00199138	yes	down	0.42	0.59	0.47	0.59	0.06	0.44	0.493333	0.363333
ENSMUSG00000006567	Atp7b	ATPase, Cu++ transporting, beta polypeptide [Source:MGI Symbol;Acc:MGI:103297]	2.42416	1.27749	0.000466583	0.00211734	yes	up	0.22	0.26	0.16	0.68	0.44	0.59	0.213333	0.57
ENSMUSG00000037169	Mycn	v-myc avian myelocytomatosis viral related oncogene, neuroblastoma derived [Source:MGI Symbol;Acc:MGI:97357]	2.05551	1.0395	0.000552373	0.00245995	yes	up	0.71	0.8	0.88	1.78	1.8	2.02	0.796667	1.86667
ENSMUSG00000056267	Cep70	centrosomal protein 70 [Source:MGI Symbol;Acc:MGI:1915371]	2.22978	1.1569	0.000553575	0.00246471	yes	up	2	1.3	1	3.24	2.71	2.57	1.43333	2.84
ENSMUSG00000026064	Ptp4a1	protein tyrosine phosphatase 4a1 [Source:MGI Symbol;Acc:MGI:1277096]	3.78847	1.92162	0.000671902	0.00291768	yes	up	0.3	0.13	0.08	1.22	0.37	0.74	0.17	0.776667
ENSMUSG00000072844	G530011O06Rik	RIKEN cDNA G530011O06 gene [Source:MGI Symbol;Acc:MGI:3603513]	0.277968	-1.84701	0.000672232	0.00291843	yes	down	0.69	0.61	0.68	0.15	0.21	0.23	0.66	0.196667
ENSMUSG00000039699	Batf2	basic leucine zipper transcription factor, ATF-like 2 [Source:MGI Symbol;Acc:MGI:1921731]	0.199659	-2.32439	0.00067404	0.00292492	yes	down	1.06	1.22	1.76	0.08	0.36	0.38	1.34667	0.273333
ENSMUSG00000030680	Pagr1a	PAXIP1 associated glutamate rich protein 1A [Source:MGI Symbol;Acc:MGI:1914528]	0.238116	-2.07026	0.000719943	0.00310244	yes	down	4.3	7.81	8.56	2.7	2.84	4.45	6.89	3.33
ENSMUSG00000049044	Rapgef4	Rap guanine nucleotide exchange factor (GEF) 4 [Source:MGI Symbol;Acc:MGI:1917723]	2.22705	1.15513	0.000722014	0.00310921	yes	up	1.36	1.07	0.32	3.02	1.38	1.59	0.916667	1.99667
ENSMUSG00000021573	Tppp	tubulin polymerization promoting protein [Source:MGI Symbol;Acc:MGI:1920198]	0.1121	-3.15714	0.00106454	0.00437117	yes	down	0.15	0.14	0.13	0.02	0.02	0.01	0.14	0.0166667
ENSMUSG00000071203	Naip5	NLR family, apoptosis inhibitory protein 5 [Source:MGI Symbol;Acc:MGI:1298220]	3.15757	1.65881	0.00134007	0.00535165	yes	up	0.18	0.15	0.04	0.44	0.34	0.48	0.123333	0.42
ENSMUSG00000050550	Gm11868	predicted gene 11868 [Source:MGI Symbol;Acc:MGI:3650507]	0.164186	-2.6066	0.00135715	0.0054106	yes	down	0.83	0.59	0.85	0.27	0.04	0.09	0.756667	0.133333
ENSMUSG00000034127	Tspan8	tetraspanin 8 [Source:MGI Symbol;Acc:MGI:2384918]	2.51843	1.33253	0.00136501	0.0054396	yes	up	1.29	1.88	1.59	4.44	3.42	3.01	1.58667	3.62333
ENSMUSG00000112963	Gm6093	predicted gene 6093 [Source:MGI Symbol;Acc:MGI:3648840]	0.130327	-2.93979	0.00143863	0.00568799	yes	down	0.33	0.37	0.4	0.06	0.09	0.03	0.366667	0.06
ENSMUSG00000056529	Ptafr	platelet-activating factor receptor [Source:MGI Symbol;Acc:MGI:106066]	0.238943	-2.06526	0.00144586	0.00571173	yes	down	0.45	0.48	0.35	0.17	0.02	0.15	0.426667	0.113333
ENSMUSG00000097440	Gm6277	predicted gene 6277 [Source:MGI Symbol;Acc:MGI:3779583]	0.207046	-2.27198	0.00157883	0.00617035	yes	down	0.48	0.4	0.26	0.09	0.11	0.05	0.38	0.0833333
ENSMUSG00000025938	Slco5a1	solute carrier organic anion transporter family, member 5A1 [Source:MGI Symbol;Acc:MGI:2443431]	2.20793	1.1427	0.00159804	0.00623105	yes	up	0.16	0.17	0.13	0.39	0.35	0.38	0.153333	0.373333
ENSMUSG00000053411	Cbx7	chromobox 7 [Source:MGI Symbol;Acc:MGI:1196439]	0.230213	-2.11896	0.00161186	0.00628231	yes	down	0.75	1.35	0.81	0.11	0.18	0.22	0.97	0.17
ENSMUSG00000101191	Gm28809	predicted gene 28809 [Source:MGI Symbol;Acc:MGI:5579515]	2.57706	1.36573	0.00168885	0.00654203	yes	up	3.26	0.94	0.94	4.71	4.3	4.71	1.71333	4.57333
ENSMUSG00000041329	Atp1b2	ATPase, Na+/K+ transporting, beta 2 polypeptide [Source:MGI Symbol;Acc:MGI:88109]	0.200765	-2.31642	0.00169685	0.00657099	yes	down	0.3	0.68	0.31	0.13	0.31	0.12	0.43	0.186667
ENSMUSG00000023913	Pla2g7	phospholipase A2, group VII (platelet-activating factor acetylhydrolase, plasma) [Source:MGI Symbol;Acc:MGI:1351327]	0.418361	-1.25718	0.00175499	0.00676941	yes	down	1.82	1.35	1.73	0.94	0.75	0.39	1.63333	0.693333
ENSMUSG00000057396	Zfp759	zinc finger protein 759 [Source:MGI Symbol;Acc:MGI:2446280]	4.9187	2.29828	0.00185956	0.00713439	yes	up	0.04	0.06	0.07	0.37	0.24	0.32	0.0566667	0.31
ENSMUSG00000000120	Ngfr	nerve growth factor receptor (TNFR superfamily, member 16) [Source:MGI Symbol;Acc:MGI:97323]	0.188049	-2.41082	0.00186812	0.00716132	yes	down	0.35	0.32	0.25	0.01	0.05	0.13	0.306667	0.0633333
ENSMUSG00000028028	Alpk1	alpha-kinase 1 [Source:MGI Symbol;Acc:MGI:1918731]	0.466445	-1.10022	0.0019413	0.00739775	yes	down	0.66	0.58	0.86	0.27	0.49	0.41	0.7	0.39
ENSMUSG00000039153	Runx2	runt related transcription factor 2 [Source:MGI Symbol;Acc:MGI:99829]	0.299688	-1.73847	0.00196618	0.0074727	yes	down	0.38	0.74	1.08	0.74	0.21	0.04	0.733333	0.33
ENSMUSG00000056043	Rgs9bp	regulator of G-protein signalling 9 binding protein [Source:MGI Symbol;Acc:MGI:2384418]	2.34829	1.23161	0.00206788	0.0077988	yes	up	0.22	0.14	0.12	0.44	0.4	0.39	0.16	0.41
ENSMUSG00000050295	Foxc1	forkhead box C1 [Source:MGI Symbol;Acc:MGI:1347466]	0.242564	-2.04356	0.00207529	0.00782355	yes	down	0.27	0.15	0.16	0.03	0.06	0.05	0.193333	0.0466667
ENSMUSG00000028019	Pdgfc	platelet-derived growth factor, C polypeptide [Source:MGI Symbol;Acc:MGI:1859631]	0.462895	-1.11124	0.00223145	0.00833236	yes	down	1.27	1.21	0.82	0.63	0.42	0.65	1.1	0.566667
ENSMUSG00000103749	Pcdhgb5	protocadherin gamma subfamily B, 5 [Source:MGI Symbol;Acc:MGI:1935196]	0.440764	-1.18192	0.00224594	0.00837879	yes	down	0.65	0.64	0.58	0.42	0.21	0.26	0.623333	0.296667
ENSMUSG00000037977	6430571L13Rik	RIKEN cDNA 6430571L13 gene [Source:MGI Symbol;Acc:MGI:2445137]	0.227649	-2.13512	0.00241999	0.00893159	yes	down	0.37	0.54	0.37	0.08	0.17	0.06	0.426667	0.103333
ENSMUSG00000027674	Pex5l	peroxisomal biogenesis factor 5-like [Source:MGI Symbol;Acc:MGI:1916672]	2.16903	1.11705	0.00242898	0.00896123	yes	up	0.74	0.41	0.45	1.31	1.06	1.36	0.533333	1.24333
ENSMUSG00000037217	Syn1	synapsin I [Source:MGI Symbol;Acc:MGI:98460]	0.246968	-2.0176	0.00246144	0.0090684	yes	down	0.24	0.59	0.34	0.11	0.14	0.07	0.39	0.106667
ENSMUSG00000031174	Rpgr	retinitis pigmentosa GTPase regulator [Source:MGI Symbol;Acc:MGI:1344037]	2.0809	1.05721	0.0025104	0.00921468	yes	up	0.71	0.73	0.35	1.31	1.46	1.45	0.596667	1.40667
ENSMUSG00000030134	Rasgef1a	RasGEF domain family, member 1A [Source:MGI Symbol;Acc:MGI:1917977]	0.343265	-1.54261	0.00273217	0.00990918	yes	down	0.89	0.55	0.47	0.17	0.17	0.21	0.636667	0.183333
ENSMUSG00000061815	Rufy4	RUN and FYVE domain containing 4 [Source:MGI Symbol;Acc:MGI:3588214]	3.07994	1.6229	0.00273976	0.00993284	yes	up	0.23	0.19	0.45	0.89	1.1	0.77	0.29	0.92
ENSMUSG00000022218	Tgm1	transglutaminase 1, K polypeptide [Source:MGI Symbol;Acc:MGI:98730]	0.301929	-1.72772	0.00289933	0.0104262	yes	down	0.37	0.66	0.89	0.3	0.28	0.2	0.64	0.26
ENSMUSG00000027961	Lrrc39	leucine rich repeat containing 39 [Source:MGI Symbol;Acc:MGI:1924557]	0.211663	-2.24016	0.00293156	0.0105165	yes	down	0.53	0.53	0.11	0.11	0.1	0.07	0.39	0.0933333
ENSMUSG00000053040	Aph1c	aph1 homolog C, gamma secretase subunit [Source:MGI Symbol;Acc:MGI:1915568]	0.343359	-1.54221	0.00293777	0.0105339	yes	down	1.27	0.33	0.77	0.09	0.18	0.46	0.79	0.243333
ENSMUSG00000054203	Ifi205	interferon activated gene 205 [Source:MGI Symbol;Acc:MGI:101847]	2.65518	1.40881	0.00297192	0.0106441	yes	up	0.53	0.33	0.81	1.85	1.32	1.51	0.556667	1.56
ENSMUSG00000046245	Pilra	paired immunoglobin-like type 2 receptor alpha [Source:MGI Symbol;Acc:MGI:2450529]	2.84753	1.50971	0.00298299	0.0106796	yes	up	0.39	0.26	0.28	1.29	2.61	1.56	0.31	1.82
ENSMUSG00000075012	Fjx1	four jointed box 1 [Source:MGI Symbol;Acc:MGI:1341907]	0.30125	-1.73097	0.00298844	0.010693	yes	down	0.45	0.57	0.39	0.2	0.07	0.19	0.47	0.153333
ENSMUSG00000054342	Kcnn4	potassium intermediate/small conductance calcium-activated channel, subfamily N, member 4 [Source:MGI Symbol;Acc:MGI:1277957]	0.259515	-1.94611	0.00331669	0.0116991	yes	down	0.81	0.39	0.7	0.18	0.17	0.07	0.633333	0.14
ENSMUSG00000035513	Ntng2	netrin G2 [Source:MGI Symbol;Acc:MGI:2159341]	0.155833	-2.68192	0.00334236	0.0117763	yes	down	0.55	0.47	0.33	0.07	0.23	0.04	0.45	0.113333
ENSMUSG00000107709	9430018G01Rik	RIKEN cDNA 9430018G01 gene [Source:MGI Symbol;Acc:MGI:2442776]	2.09841	1.0693	0.00343918	0.0120786	yes	up	0.67	0.46	0.32	0.86	1.48	0.97	0.483333	1.10333
ENSMUSG00000052302	Tbc1d30	TBC1 domain family, member 30 [Source:MGI Symbol;Acc:MGI:1921944]	2.10489	1.07375	0.00368053	0.0128175	yes	up	0.4	0.92	0.36	0.74	1.28	1.06	0.56	1.02667
ENSMUSG00000026809	Spaca9	sperm acrosome associated 9 [Source:MGI Symbol;Acc:MGI:1917237]	3.09782	1.63125	0.00373774	0.0129853	yes	up	2.19	1.11	0.67	3.83	6.01	4	1.32333	4.61333
ENSMUSG00000044468	Tent5c	terminal nucleotidyltransferase 5C [Source:MGI Symbol;Acc:MGI:1921895]	0.40117	-1.31771	0.00374771	0.0130103	yes	down	0.41	0.59	0.32	0.11	0.23	0.13	0.44	0.156667
ENSMUSG00000036902	Neto2	neuropilin (NRP) and tolloid (TLL)-like 2 [Source:MGI Symbol;Acc:MGI:1921763]	0.155569	-2.68437	0.00388589	0.0134174	yes	down	0.19	0.22	0.09	0.02	0.02	0.07	0.166667	0.0366667
ENSMUSG00000058656	Samd12	sterile alpha motif domain containing 12 [Source:MGI Symbol;Acc:MGI:2444518]	2.83172	1.50168	0.0041162	0.0140822	yes	up	0.17	0.06	0.18	0.15	0.81	0.31	0.136667	0.423333
ENSMUSG00000094910	D430019H16Rik	RIKEN cDNA D430019H16 gene [Source:MGI Symbol;Acc:MGI:2443127]	0.237464	-2.07422	0.00418947	0.0143014	yes	down	0.11	0.17	0.21	0.03	0.04	0.05	0.163333	0.04
ENSMUSG00000015950	Ncf1	neutrophil cytosolic factor 1 [Source:MGI Symbol;Acc:MGI:97283]	0.4488	-1.15585	0.00420741	0.0143443	yes	down	0.8	1.36	1.4	0.7	0.44	0.65	1.18667	0.596667
ENSMUSG00000028072	Ntrk1	neurotrophic tyrosine kinase, receptor, type 1 [Source:MGI Symbol;Acc:MGI:97383]	0.130229	-2.94088	0.00420985	0.01435	yes	down	0.16	0.37	0.21	0.04	0.04	0.02	0.246667	0.0333333
ENSMUSG00000083405	Gm15725	predicted gene 15725 [Source:MGI Symbol;Acc:MGI:3833682]	3.79336	1.92347	0.00422534	0.0143949	yes	up	1.22	0.24	0.14	2.45	2.52	1.43	0.533333	2.13333
ENSMUSG00000041930	Fam222a	family with sequence similarity 222, member A [Source:MGI Symbol;Acc:MGI:3605543]	0.160793	-2.63672	0.00471855	0.0158435	yes	down	0.16	0.51	0.36	0.05	0.02	0.06	0.343333	0.0433333
ENSMUSG00000006457	Actn3	actinin alpha 3 [Source:MGI Symbol;Acc:MGI:99678]	0.361517	-1.46786	0.00498457	0.016617	yes	down	0.6	0.68	1.03	0.45	0.68	0.19	0.77	0.44
ENSMUSG00000050232	Cxcr3	chemokine (C-X-C motif) receptor 3 [Source:MGI Symbol;Acc:MGI:1277207]	5.21708	2.38324	0.00510891	0.0169569	yes	up	0.2	0.03	0.07	0.45	0.76	0.51	0.1	0.573333
ENSMUSG00000066677	Ifi208	interferon activated gene 208 [Source:MGI Symbol;Acc:MGI:2442822]	5.31408	2.40982	0.00520055	0.0172322	yes	up	0.07	0.05	0.04	0.31	0.36	0.19	0.0533333	0.286667
ENSMUSG00000075551	Cyp3a41a	cytochrome P450, family 3, subfamily a, polypeptide 41A [Source:MGI Symbol;Acc:MGI:1858451]	2.59609	1.37634	0.00540231	0.017801	yes	up	0.61	0.34	0.21	1.09	1.24	0.91	0.386667	1.08
ENSMUSG00000117730	Gm5503	predicted gene 5503 [Source:MGI Symbol;Acc:MGI:3646950]	0.182946	-2.45051	0.00570634	0.0186259	yes	down	1.68	3.19	1.54	0.48	0.39	0.51	2.13667	0.46
ENSMUSG00000036863	Syde2	synapse defective 1, Rho GTPase, homolog 2 (C. elegans) [Source:MGI Symbol;Acc:MGI:3036264]	0.294058	-1.76583	0.00571357	0.0186439	yes	down	0.41	0.24	0.18	0.07	0.14	0.04	0.276667	0.0833333
ENSMUSG00000110647	Gm17745	predicted gene, 17745 [Source:MGI Symbol;Acc:MGI:5009823]	2.29723	1.1999	0.00576992	0.0187948	yes	up	0.77	0.43	0.6	1.6	1.52	1.32	0.6	1.48
ENSMUSG00000010601	Apol7a	apolipoprotein L 7a [Source:MGI Symbol;Acc:MGI:1923011]	2.81036	1.49075	0.00583707	0.018987	yes	up	0.26	0.23	0.23	1.47	1.34	0.61	0.24	1.14
ENSMUSG00000041482	Piezo2	piezo-type mechanosensitive ion channel component 2 [Source:MGI Symbol;Acc:MGI:1918781]	0.449818	-1.15259	0.00609606	0.0197023	yes	down	0.57	0.39	0.91	0.46	0.29	0.49	0.623333	0.413333
ENSMUSG00000058152	Chsy3	chondroitin sulfate synthase 3 [Source:MGI Symbol;Acc:MGI:1926173]	0.236634	-2.07927	0.00652071	0.0209116	yes	down	0.29	0.19	0.16	0.05	0.08	0.05	0.213333	0.06
ENSMUSG00000035566	Pcdh17	protocadherin 17 [Source:MGI Symbol;Acc:MGI:2684924]	2.23057	1.15741	0.00652704	0.0209283	yes	up	0.1	0.07	0.12	0.17	0.28	0.17	0.0966667	0.206667
ENSMUSG00000026098	Pms1	PMS1 homolog 1, mismatch repair system component [Source:MGI Symbol;Acc:MGI:1202302]	2.34153	1.22745	0.00689779	0.0219697	yes	up	0.31	0.67	0.41	1.17	1.22	1.53	0.463333	1.30667
ENSMUSG00000059708	Akap17b	A kinase (PRKA) anchor protein 17B [Source:MGI Symbol;Acc:MGI:2443758]	2.07082	1.0502	0.00690455	0.0219837	yes	up	0.26	0.22	0.22	0.42	0.79	0.43	0.233333	0.546667
ENSMUSG00000073988	Ttpa	tocopherol (alpha) transfer protein [Source:MGI Symbol;Acc:MGI:1354168]	2.73969	1.45401	0.00696288	0.022143	yes	up	0.22	0.14	0.15	0.52	0.51	0.58	0.17	0.536667
ENSMUSG00000051977	Prdm9	PR domain containing 9 [Source:MGI Symbol;Acc:MGI:2384854]	2.75458	1.46183	0.00700355	0.0222533	yes	up	0.83	0.49	0.1	1.18	1.24	1.09	0.473333	1.17
ENSMUSG00000042564	Fam227a	family with sequence similarity 227, member A [Source:MGI Symbol;Acc:MGI:1922979]	2.41775	1.27367	0.00700856	0.0222623	yes	up	0.47	0.27	0.49	1.06	0.88	0.7	0.41	0.88
ENSMUSG00000090381	Gm6158	predicted gene 6158 [Source:MGI Symbol;Acc:MGI:3779562]	3.21825	1.68627	0.00726381	0.0229473	yes	up	0.96	1.98	0.31	6.69	1.69	2.82	1.08333	3.73333
ENSMUSG00000040537	Adam22	a disintegrin and metallopeptidase domain 22 [Source:MGI Symbol;Acc:MGI:1340046]	0.258263	-1.95309	0.00735066	0.0231732	yes	down	0.21	0.19	0.19	0.18	0.04	0.07	0.196667	0.0966667
ENSMUSG00000040329	Il7	interleukin 7 [Source:MGI Symbol;Acc:MGI:96561]	2.0436	1.03111	0.00747264	0.0235035	yes	up	0.66	0.35	0.48	0.9	1.09	0.69	0.496667	0.893333
ENSMUSG00000034936	Arl4d	ADP-ribosylation factor-like 4D [Source:MGI Symbol;Acc:MGI:1933155]	0.326795	-1.61354	0.00760628	0.0238634	yes	down	1.19	0.81	1.2	0.5	0.18	0.44	1.06667	0.373333
ENSMUSG00000032452	Clstn2	calsyntenin 2 [Source:MGI Symbol;Acc:MGI:1929897]	0.182515	-2.45391	0.008177	0.0254144	yes	down	0.09	0.16	0.23	0.06	0.02	0.01	0.16	0.03
ENSMUSG00000020143	Dock2	dedicator of cyto-kinesis 2 [Source:MGI Symbol;Acc:MGI:2149010]	0.363368	-1.4605	0.00833904	0.0258019	yes	down	0.22	0.2	0.18	0.06	0.08	0.09	0.2	0.0766667
ENSMUSG00000034310	Tmem132d	transmembrane protein 132D [Source:MGI Symbol;Acc:MGI:3044963]	2.09297	1.06555	0.00837804	0.0259097	yes	up	4.39	2.79	2.79	2.33	6.03	3.2	3.32333	3.85333
ENSMUSG00000031391	L1cam	L1 cell adhesion molecule [Source:MGI Symbol;Acc:MGI:96721]	0.200159	-2.32078	0.00868971	0.02667	yes	down	0.24	0.51	0.13	0.1	0.03	0.26	0.293333	0.13
ENSMUSG00000028262	Clca3a2	chloride channel accessory 3A2 [Source:MGI Symbol;Acc:MGI:1931471]	0.150318	-2.73391	0.00919238	0.0279779	yes	down	0.28	0.12	0.86	0.01	0.18	0.13	0.42	0.106667
ENSMUSG00000056073	Grik2	glutamate receptor, ionotropic, kainate 2 (beta 2) [Source:MGI Symbol;Acc:MGI:95815]	0.153472	-2.70395	0.00945892	0.0286907	yes	down	0.26	0.49	0.28	0.05	0.06	0.04	0.343333	0.05
ENSMUSG00000087377	AV099323	expressed sequence AV099323 [Source:MGI Symbol;Acc:MGI:2139252]	5.9599	2.57529	0.00959473	0.0290271	yes	up	0.22	0.15	0.08	0.42	1.3	1.2	0.15	0.973333
ENSMUSG00000069792	Wfdc17	WAP four-disulfide core domain 17 [Source:MGI Symbol;Acc:MGI:3649773]	0.472204	-1.08252	0.00976622	0.0294646	yes	down	7.5	8.73	6.38	4.83	3.48	3.09	7.53667	3.8
ENSMUSG00000032318	Isl2	insulin related protein 2 (islet 2) [Source:MGI Symbol;Acc:MGI:109156]	2.47692	1.30855	0.0105207	0.0313816	yes	up	0.55	0.38	0.61	1.07	0.92	1.09	0.513333	1.02667
ENSMUSG00000048582	Gja3	gap junction protein, alpha 3 [Source:MGI Symbol;Acc:MGI:95714]	0.194159	-2.36469	0.0105243	0.0313816	yes	down	0.42	0.12	0.22	0.04	0.06	0.06	0.253333	0.0533333
ENSMUSG00000031438	Rnf128	ring finger protein 128 [Source:MGI Symbol;Acc:MGI:1914139]	0.420359	-1.25031	0.0108884	0.032286	yes	down	0.9	0.57	0.56	0.52	0.28	0.26	0.676667	0.353333
ENSMUSG00000087502	Gm16091	predicted gene 16091 [Source:MGI Symbol;Acc:MGI:3802007]	2.78678	1.4786	0.0109189	0.032366	yes	up	0.82	0.51	0.53	1.65	1.44	2.48	0.62	1.85667
ENSMUSG00000087222	E030042O20Rik	RIKEN cDNA E030042O20 gene [Source:MGI Symbol;Acc:MGI:2444099]	3.43002	1.77822	0.0110151	0.0326099	yes	up	0.29	0.26	0.23	0.4	1.09	1.41	0.26	0.966667
ENSMUSG00000047591	Mafa	v-maf musculoaponeurotic fibrosarcoma oncogene family, protein A (avian) [Source:MGI Symbol;Acc:MGI:2673307]	2.44294	1.28862	0.0113553	0.0334206	yes	up	0.21	0.18	0.43	0.78	0.59	0.82	0.273333	0.73
ENSMUSG00000036466	Megf11	multiple EGF-like-domains 11 [Source:MGI Symbol;Acc:MGI:1920951]	2.14207	1.099	0.0114418	0.0336379	yes	up	0.21	0.2	0.25	0.7	0.43	0.46	0.22	0.53
ENSMUSG00000091864	Gm17102	predicted gene 17102 [Source:MGI Symbol;Acc:MGI:4937929]	2.00102	1.00073	0.0119128	0.0348305	yes	up	3.95	3.32	3.48	9.59	9.33	4.16	3.58333	7.69333
ENSMUSG00000027544	Nfatc2	nuclear factor of activated T cells, cytoplasmic, calcineurin dependent 2 [Source:MGI Symbol;Acc:MGI:102463]	0.371041	-1.43035	0.0119766	0.0349786	yes	down	0.32	0.17	0.27	0.09	0.09	0.08	0.253333	0.0866667
ENSMUSG00000044052	Ccr10	chemokine (C-C motif) receptor 10 [Source:MGI Symbol;Acc:MGI:1096320]	2.96906	1.57	0.0123329	0.0358338	yes	up	0.16	0.28	0.26	0.8	0.66	0.78	0.233333	0.746667
ENSMUSG00000034161	Scx	scleraxis [Source:MGI Symbol;Acc:MGI:102934]	0.410132	-1.28584	0.0123444	0.0358616	yes	down	0.99	1.87	1.75	0.3	0.85	0.76	1.53667	0.636667
ENSMUSG00000057321	Usp17ld	ubiquitin specific peptidase 17-like D [Source:MGI Symbol;Acc:MGI:3051372]	3.62861	1.85942	0.0127218	0.036752	yes	up	0.13	0.35	0.04	0.41	0.89	0.79	0.173333	0.696667
ENSMUSG00000109372	Gm19410	predicted gene, 19410 [Source:MGI Symbol;Acc:MGI:5011595]	4.68984	2.22954	0.0128576	0.0371096	yes	up	0.01	0.02	0.04	0.12	0.1	0.13	0.0233333	0.116667
ENSMUSG00000094885	Ott	ovary testis transcribed [Source:MGI Symbol;Acc:MGI:107573]	2.84026	1.50602	0.0128634	0.0371207	yes	up	3.81	1.35	0.83	7	5.36	5.65	1.99667	6.00333
ENSMUSG00000028337	Coro2a	coronin, actin binding protein 2A [Source:MGI Symbol;Acc:MGI:1345966]	0.237327	-2.07505	0.0132622	0.0380478	yes	down	0.17	0.29	0.15	0.02	0.07	0.04	0.203333	0.0433333
ENSMUSG00000085787	Gm13092	predicted gene 13092 [Source:MGI Symbol;Acc:MGI:3649661]	0.452528	-1.14392	0.0139808	0.0397848	yes	down	88.02	45.73	65.93	19.26	53.93	21.45	66.56	31.5467
ENSMUSG00000097254	C430042M11Rik	RIKEN cDNA C430042M11 gene [Source:MGI Symbol;Acc:MGI:2443186]	2.56684	1.35999	0.0140456	0.0399571	yes	up	0.44	0.37	0.45	1.34	1.42	0.62	0.42	1.12667
ENSMUSG00000097493	9930014A18Rik	RIKEN cDNA 9930014A18 gene [Source:MGI Symbol;Acc:MGI:2444091]	0.405951	-1.30062	0.0143055	0.0406218	yes	down	0.67	0.35	0.52	0.22	0.13	0.29	0.513333	0.213333
ENSMUSG00000030895	Hpx	hemopexin [Source:MGI Symbol;Acc:MGI:105112]	0.36939	-1.43678	0.0143301	0.0406794	yes	down	1.19	0.71	1.76	0.78	0.31	0.32	1.22	0.47
ENSMUSG00000047428	Dlk2	delta like non-canonical Notch ligand 2 [Source:MGI Symbol;Acc:MGI:2146838]	0.118672	-3.07495	0.0143547	0.041731	yes	down	1.53	0.28	0.53	0.04	0.04	0.05	0.78	0.0433333
ENSMUSG00000022120	Obi1	ORC ubiquitin ligase 1 [Source:MGI Symbol;Acc:MGI:1919736]	0.317941	-1.65317	0.0144762	0.0420066	yes	down	0.77	0.21	0.43	0.54	0.06	0.14	0.47	0.246667
ENSMUSG00000038007	Acer2	alkaline ceramidase 2 [Source:MGI Symbol;Acc:MGI:1920932]	0.434375	-1.20299	0.0151363	0.0435874	yes	down	0.31	0.56	0.83	0.25	0.14	0.3	0.566667	0.23
ENSMUSG00000108736	Gm45151	predicted gene 45151 [Source:MGI Symbol;Acc:MGI:5753727]	3.72818	1.89847	0.0152035	0.0447101	yes	up	0.17	0.6	0.54	2.13	1.19	2.1	0.436667	1.80667
ENSMUSG00000075307	Klhl41	kelch-like 41 [Source:MGI Symbol;Acc:MGI:2683854]	0.367774	-1.44311	0.0162263	0.0452153	yes	down	0.47	0.5	0.66	0.3	0.27	0.09	0.543333	0.22
ENSMUSG00000020083	Fam241b	family with sequence similarity 241, member B [Source:MGI Symbol;Acc:MGI:1917144]	0.254336	-1.97519	0.0164847	0.0458258	yes	down	0.87	0.65	0.76	0.06	0.18	0.49	0.76	0.243333
ENSMUSG00000029334	Prkg2	protein kinase, cGMP-dependent, type II [Source:MGI Symbol;Acc:MGI:108173]	2.07119	1.05046	0.0168047	0.0465349	yes	up	1.35	0.47	0.47	1.54	1.78	1.51	0.763333	1.61
ENSMUSG00000071550	Cfap44	cilia and flagella associated protein 44 [Source:MGI Symbol;Acc:MGI:1277238]	6.84362	2.77476	0.0168698	0.0466944	yes	up	0.01	0.04	0.01	0.27	0.12	0.13	0.02	0.173333
ENSMUSG00000002771	Grin2d	glutamate receptor, ionotropic, NMDA2D (epsilon 4) [Source:MGI Symbol;Acc:MGI:95823]	0.210231	-2.24995	0.0168947	0.0467426	yes	down	0.19	0.09	0.06	0.04	0.02	0.02	0.113333	0.0266667
ENSMUSG00000010044	Zmynd10	zinc finger, MYND domain containing 10 [Source:MGI Symbol;Acc:MGI:2387863]	0.313061	-1.67549	0.0169914	0.0469751	yes	down	0.6	0.75	0.57	0.98	0.34	0.75	0.64	0.69
ENSMUSG00000031727	Pmfbp1	polyamine modulated factor 1 binding protein 1 [Source:MGI Symbol;Acc:MGI:1930136]	3.9147	1.9689	0.0171413	0.0473196	yes	up	0.05	0.11	0.02	0.27	0.24	0.24	0.06	0.25
ENSMUSG00000030825	Hsd17b14	hydroxysteroid (17-beta) dehydrogenase 14 [Source:MGI Symbol;Acc:MGI:1913315]	3.2451	1.69826	0.0175077	0.0471668	yes	up	1.24	0.13	1.19	1.47	0.49	2.34	0.853333	1.43333
ENSMUSG00000022479	Vdr	vitamin D (1,25-dihydroxyvitamin D3) receptor [Source:MGI Symbol;Acc:MGI:103076]	0.405144	-1.30349	0.0175515	0.0482732	yes	down	0.33	0.45	1.28	0.18	0.07	0.18	0.686667	0.143333
ENSMUSG00000059602	Syn3	synapsin III [Source:MGI Symbol;Acc:MGI:1351334]	2.04761	1.03394	0.0176889	0.0486007	yes	up	0.43	0.41	0.33	1.04	0.67	0.89	0.39	0.866667
ENSMUSG00000049176	Frmpd4	FERM and PDZ domain containing 4 [Source:MGI Symbol;Acc:MGI:3042378]	2.55991	1.35609	0.017802	0.0498612	yes	up	0.15	0.06	0.09	0.26	0.22	0.29	0.1	0.256667
